# Supplementary material for: (3E,5E)-3,5-Bis(naphthalen-1-yl­methyl­idene)piperidin-4-one
Source: Acta Crystallogr Sect E Struct Rep Online. 2012 Feb 24;68(Pt 3):o802–3. doi: 10.1107/S1600536812006307 (PMC3297868; doi:10.1107/S1600536812006307)
Supplement: Supplementary file 1 [file e-68-0o802-sup1.cif]

##############################################################################
#                                                                            #
# This CIF contains the data in a paper accepted for publication in          #
# Acta Crystallographica Section E. It conforms to the requirements of       #
# Notes for Authors for Acta Crystallographica Section E, and has been       #
# peer reviewed under the auspices of the IUCr Commission on Journals.       #
#                                                                            #
# Full details of the Crystallographic Information File format               #
# are given in the paper "The Crystallographic Information File (CIF):       #
# a New Standard Archive File for Crystallography" by S. R. Hall, F. H.      #
# Allen and I. D. Brown [Acta Cryst. (1991), A47, 655-685].                  #
#                                                                            #
# The current version of the core CIF dictionary is obtainable from          #
# ftp://ftp.iucr.org/pub/cif_core.dic.                                       #
#                                                                            #
# Software is freely available for graphical display of the structure(s)     #
# in this CIF. For information consult the CIF software page                 #
# http://www.iucr.org/resources/cif/software.                                #
#                                                                            #
# This file may be used for bona fide research purposes within the           #
# scientific community so long as proper attribution is given to the journal # 
# article from which it was obtained.                                        #
#                                                                            #
##############################################################################
data_global
_audit_creation_method     'form.cif (version 2.0)'
_journal_data_validation_number     ?
_journal_date_recd_electronic     2012-02-08
_journal_date_accepted     2012-02-13
_journal_name_full     'Acta Crystallographica, Section E'
_journal_year     2012
_journal_volume     68
_journal_issue      3
_journal_page_first     o802
_journal_page_last     o803
_journal_paper_category     QO
_journal_paper_doi     10.1107/S1600536812006307
_journal_coeditor_code     RZ2710
_publ_contact_author_name     'Ibrahim Abdul Razak'
_publ_contact_author_address
;
      School of Physics
      Universiti Sains Malaysia
      11800 USM, Penang
      MALAYSIA
;
_publ_contact_author_email     'arazaki@usm.my'
_publ_contact_author_fax     '604 6579150'
_publ_contact_author_phone     '604 6533438'
_publ_section_title
;
(3<i>E</i>,5<i>E</i>)-3,5-Bis(naphthalen-1-ylmethylidene)piperidin-4-one
;
loop_
    _publ_author_name
    _publ_author_footnote
    _publ_author_address
    'Yalda Kia' ?
;
School of Chemical Sciences
Universiti Sains Malaysia
11800 USM, Penang
Malaysia
;
    'Hasnah Osman'
;
Additional correspondence author, e-mail: ohasnah@usm.my.
;
;
School of Chemical Sciences
Universiti Sains Malaysia
11800 USM, Penang
Malaysia
;
    'Vikneswaran Murugaiyah' ?
;
School of Pharmaceutical Sciences
Universiti Sains Malaysia
11800 USM, Penang
Malaysia
;
    'Suhana Arshad' ?
;
School of Physics
Universiti Sains Malaysia
11800 USM, Penang
Malaysia
;
    'Ibrahim Abdul Razak'
;
Thomson Reuters ResearcherID: A-5599-2009.
;
;
School of Physics
Universiti Sains Malaysia
11800 USM, Penang
Malaysia
;
data_I
_audit_creation_method     SHELXL-97
_chemical_name_systematic
;
(3<i>E</i>,5<i>E</i>)-3,5-Bis(naphthalen-1-ylmethylidene)piperidin-4-one
;
_chemical_name_common     ?
_chemical_formula_moiety     'C27 H21 N O'
_chemical_formula_sum     'C27 H21 N O'
_chemical_formula_iupac     'C27 H21 N O'
_chemical_formula_weight     375.45
_chemical_melting_point     ?
_symmetry_cell_setting     monoclinic
_symmetry_space_group_name_H-M     'P 21/c'
_symmetry_space_group_name_Hall     '-P 2ybc'
loop_
    _symmetry_equiv_pos_as_xyz
    'x, y, z'
    '-x, y+1/2, -z+1/2'
    '-x, -y, -z'
    'x, -y-1/2, z-1/2'
_cell_length_a     9.4833(2)
_cell_length_b     10.0838(2)
_cell_length_c     20.3885(4)
_cell_angle_alpha     90.00
_cell_angle_beta     101.5130(10)
_cell_angle_gamma     90.00
_cell_volume     1910.48(7)
_cell_formula_units_Z     4
_cell_measurement_reflns_used     5698
_cell_measurement_theta_min     2.68
_cell_measurement_theta_max     29.90
_cell_measurement_temperature     100.0(10)
_exptl_crystal_description     'plate'
_exptl_crystal_colour     'yellow'
_exptl_crystal_size_max     0.28
_exptl_crystal_size_mid     0.21
_exptl_crystal_size_min     0.10
_exptl_crystal_density_diffrn     1.305
_exptl_crystal_density_meas     ?
_exptl_crystal_density_method     'not measured'
_exptl_crystal_F_000     792
_exptl_absorpt_coefficient_mu     0.079
_exptl_absorpt_correction_type     multi-scan
_exptl_absorpt_process_details     '(<i>SADABS</i>; Bruker, 2009)'
_exptl_absorpt_correction_T_min     0.9787
_exptl_absorpt_correction_T_max     0.9921
_exptl_special_details
;
The crystal was placed in the cold stream of an Oxford Cryosystems Cobra
open-flow nitrogen cryostat (Cosier & Glazer, 1986) operating at 100.0 (1) K.
;
_diffrn_ambient_temperature     100.0(10)
_diffrn_radiation_type     MoK\a
_diffrn_radiation_wavelength     0.71073
_diffrn_radiation_source     'fine-focus sealed tube'
_diffrn_radiation_monochromator     graphite
_diffrn_measurement_device_type
;
Bruker SMART APEXII CCD area-detector
;
_diffrn_measurement_method     '\f and \w scans'
_diffrn_detector_area_resol_mean     ?
_diffrn_reflns_number     21618
_diffrn_reflns_av_R_equivalents     0.0370
_diffrn_reflns_av_sigmaI/netI     0.0422
_diffrn_reflns_theta_min     2.04
_diffrn_reflns_theta_max     30.18
_diffrn_reflns_theta_full     30.18
_diffrn_measured_fraction_theta_max     0.994
_diffrn_measured_fraction_theta_full     0.994
_diffrn_reflns_limit_h_min     -13
_diffrn_reflns_limit_h_max     8
_diffrn_reflns_limit_k_min     -13
_diffrn_reflns_limit_k_max     14
_diffrn_reflns_limit_l_min     -28
_diffrn_reflns_limit_l_max     28
_refine_special_details
;
Refinement of <i>F</i>^2^ against ALL reflections. The weighted <i>R</i>-factor
<i>wR</i> and goodness of fit <i>S</i> are based on <i>F</i>^2^, conventional
<i>R</i>-factors <i>R</i> are based on <i>F</i>, with <i>F</i> set to zero for
negative <i>F</i>^2^. The threshold expression of <i>F</i>^2^ >
\s(<i>F</i>^2^) is used only for calculating <i>R</i>-factors(gt) <i>etc</i>.
and is not relevant to the choice of reflections for refinement.
<i>R</i>-factors based on <i>F</i>^2^ are statistically about twice as large
as those based on <i>F</i>, and <i>R</i>- factors based on ALL data will be
even larger.
;
_reflns_number_total     5644
_reflns_number_gt     4138
_reflns_threshold_expression     I>2\s(I)
_refine_ls_structure_factor_coef     Fsqd
_refine_ls_matrix_type     full
_refine_ls_R_factor_all     0.0763
_refine_ls_R_factor_gt     0.0510
_refine_ls_wR_factor_gt     0.1125
_refine_ls_wR_factor_ref     0.1254
_refine_ls_goodness_of_fit_ref     1.019
_refine_ls_restrained_S_all     1.019
_refine_ls_number_reflns     5644
_refine_ls_number_parameters     266
_refine_ls_number_restraints     0
_refine_ls_hydrogen_treatment     mixed
_refine_ls_weighting_scheme     calc
_refine_ls_weighting_details
         'calc w=1/[\s^2^(Fo^2^)+(0.0539P)^2^+0.7137P] where P=(Fo^2^+2Fc^2^)/3'
_atom_sites_solution_hydrogens     geom
_atom_sites_solution_primary     direct
_atom_sites_solution_secondary     difmap
_refine_ls_shift/su_max     0.000
_refine_ls_shift/su_mean     0.000
_refine_diff_density_max     0.411
_refine_diff_density_min     -0.189
_refine_ls_extinction_method     none
_refine_ls_extinction_coef     ?
loop_
    _atom_type_symbol
    _atom_type_description
    _atom_type_scat_dispersion_real
    _atom_type_scat_dispersion_imag
    _atom_type_scat_source
    'C' 'C' 0.0033 0.0016
                         'International Tables Vol C Tables 4.2.6.8 and 6.1.1.4'
    'H' 'H' 0.0000 0.0000
                         'International Tables Vol C Tables 4.2.6.8 and 6.1.1.4'
    'N' 'N' 0.0061 0.0033
                         'International Tables Vol C Tables 4.2.6.8 and 6.1.1.4'
    'O' 'O' 0.0106 0.0060
                         'International Tables Vol C Tables 4.2.6.8 and 6.1.1.4'
_computing_data_collection     'APEX2 (Bruker, 2009)'
_computing_cell_refinement     'SAINT (Bruker, 2009)'
_computing_data_reduction     'SAINT (Bruker, 2009)'
_computing_structure_solution     'SHELXTL (Sheldrick, 2008)'
_computing_structure_refinement     'SHELXTL (Sheldrick, 2008)'
_computing_molecular_graphics     'SHELXTL (Sheldrick, 2008)'
_computing_publication_material
                             'SHELXTL (Sheldrick, 2008) and PLATON (Spek, 2009)'
loop_
    _atom_site_type_symbol
    _atom_site_label
    _atom_site_fract_x
    _atom_site_fract_y
    _atom_site_fract_z
    _atom_site_U_iso_or_equiv
    _atom_site_adp_type
    _atom_site_calc_flag
    _atom_site_refinement_flags
    _atom_site_occupancy
    _atom_site_symmetry_multiplicity
    _atom_site_disorder_assembly
    _atom_site_disorder_group
    O O1 0.20055(10) 0.98893(10) 0.10917(5) 0.0220(2) Uani d . 1 1 . .
    N N1 -0.17776(13) 0.77264(12) 0.07711(6) 0.0221(3) Uani d . 1 1 . .
    C C1 -0.17882(15) 1.32180(13) 0.12377(7) 0.0184(3) Uani d . 1 1 . .
    C C2 -0.06600(16) 1.34358(14) 0.18022(7) 0.0222(3) Uani d . 1 1 . .
    H H2A 0.0171 1.2887 0.1868 0.027 Uiso calc R 1 1 . .
    C C3 -0.07534(17) 1.44260(15) 0.22535(8) 0.0274(3) Uani d . 1 1 . .
    H H3A 0.0020 1.4567 0.2622 0.033 Uiso calc R 1 1 . .
    C C4 -0.19864(18) 1.52344(16) 0.21750(8) 0.0310(4) Uani d . 1 1 . .
    H H4A -0.2053 1.5905 0.2495 0.037 Uiso calc R 1 1 . .
    C C5 -0.30899(17) 1.50529(15) 0.16367(8) 0.0274(3) Uani d . 1 1 . .
    H H5A -0.3917 1.5604 0.1586 0.033 Uiso calc R 1 1 . .
    C C6 -0.30191(15) 1.40587(14) 0.11546(7) 0.0209(3) Uani d . 1 1 . .
    C C7 -0.41645(16) 1.38733(14) 0.05993(7) 0.0233(3) Uani d . 1 1 . .
    H H7A -0.4982 1.4438 0.0544 0.028 Uiso calc R 1 1 . .
    C C8 -0.41112(16) 1.28894(14) 0.01388(7) 0.0234(3) Uani d . 1 1 . .
    H H8A -0.4880 1.2785 -0.0235 0.028 Uiso calc R 1 1 . .
    C C9 -0.29140(15) 1.20365(14) 0.02233(7) 0.0206(3) Uani d . 1 1 . .
    H H9A -0.2890 1.1357 -0.0097 0.025 Uiso calc R 1 1 . .
    C C10 -0.17705(14) 1.21611(13) 0.07607(6) 0.0174(3) Uani d . 1 1 . .
    C C11 -0.05484(15) 1.12471(13) 0.08701(6) 0.0181(3) Uani d . 1 1 . .
    H H11A 0.0365 1.1635 0.1039 0.022 Uiso calc R 1 1 . .
    C C12 -0.05458(14) 0.99261(13) 0.07631(6) 0.0168(3) Uani d . 1 1 . .
    C C13 -0.18459(14) 0.90730(13) 0.04956(7) 0.0188(3) Uani d . 1 1 . .
    H H13A -0.2712 0.9519 0.0593 0.023 Uiso calc R 1 1 . .
    H H13B -0.1962 0.9012 0.0003 0.023 Uiso calc R 1 1 . .
    C C14 -0.04589(15) 0.70382(14) 0.07028(7) 0.0217(3) Uani d . 1 1 . .
    H H14A -0.0459 0.6913 0.0221 0.026 Uiso calc R 1 1 . .
    H H14B -0.0449 0.6149 0.0909 0.026 Uiso calc R 1 1 . .
    C C15 0.08935(14) 0.77746(13) 0.10247(6) 0.0173(3) Uani d . 1 1 . .
    C C16 0.08796(14) 0.92523(13) 0.09686(6) 0.0171(3) Uani d . 1 1 . .
    C C17 0.20833(15) 0.72198(13) 0.13867(6) 0.0185(3) Uani d . 1 1 . .
    H H17A 0.2798 0.7811 0.1613 0.022 Uiso calc R 1 1 . .
    C C18 0.23999(14) 0.57973(13) 0.14716(7) 0.0178(3) Uani d . 1 1 . .
    C C19 0.21653(15) 0.49547(14) 0.09261(7) 0.0211(3) Uani d . 1 1 . .
    H H19A 0.1734 0.5291 0.0498 0.025 Uiso calc R 1 1 . .
    C C20 0.25547(15) 0.36044(14) 0.09939(7) 0.0236(3) Uani d . 1 1 . .
    H H20A 0.2389 0.3045 0.0611 0.028 Uiso calc R 1 1 . .
    C C21 0.31695(15) 0.30915(14) 0.16068(7) 0.0221(3) Uani d . 1 1 . .
    H H21A 0.3411 0.2177 0.1648 0.027 Uiso calc R 1 1 . .
    C C22 0.34447(14) 0.39198(14) 0.21777(7) 0.0189(3) Uani d . 1 1 . .
    C C23 0.41211(15) 0.34198(14) 0.28155(7) 0.0228(3) Uani d . 1 1 . .
    H H23A 0.4373 0.2508 0.2862 0.027 Uiso calc R 1 1 . .
    C C24 0.44152(16) 0.42307(15) 0.33632(7) 0.0252(3) Uani d . 1 1 . .
    H H24A 0.4891 0.3886 0.3783 0.030 Uiso calc R 1 1 . .
    C C25 0.40119(15) 0.55807(15) 0.33047(7) 0.0238(3) Uani d . 1 1 . .
    H H25A 0.4207 0.6138 0.3688 0.029 Uiso calc R 1 1 . .
    C C26 0.33416(15) 0.60925(14) 0.26995(7) 0.0200(3) Uani d . 1 1 . .
    H H26A 0.3062 0.6999 0.2670 0.024 Uiso calc R 1 1 . .
    C C27 0.30600(14) 0.52860(13) 0.21164(7) 0.0171(3) Uani d . 1 1 . .
    H H1N1 -0.1808(18) 0.7776(18) 0.1223(9) 0.030(5) Uiso d . 1 1 . .
loop_
    _atom_site_aniso_label
    _atom_site_aniso_U_11
    _atom_site_aniso_U_22
    _atom_site_aniso_U_33
    _atom_site_aniso_U_12
    _atom_site_aniso_U_13
    _atom_site_aniso_U_23
    O1 0.0211(5) 0.0162(5) 0.0274(5) 0.0004(4) 0.0013(4) -0.0002(4)
    N1 0.0224(6) 0.0159(6) 0.0273(6) 0.0011(5) 0.0037(5) 0.0041(5)
    C1 0.0233(7) 0.0136(6) 0.0194(6) 0.0007(5) 0.0072(5) 0.0015(5)
    C2 0.0239(7) 0.0189(7) 0.0244(7) 0.0014(6) 0.0064(5) -0.0019(5)
    C3 0.0323(8) 0.0254(8) 0.0243(7) -0.0021(6) 0.0052(6) -0.0050(6)
    C4 0.0409(9) 0.0239(8) 0.0301(8) 0.0032(7) 0.0116(7) -0.0085(6)
    C5 0.0323(8) 0.0211(7) 0.0309(8) 0.0076(6) 0.0113(6) -0.0015(6)
    C6 0.0257(7) 0.0151(6) 0.0236(7) 0.0026(5) 0.0089(5) 0.0023(5)
    C7 0.0254(7) 0.0195(7) 0.0257(7) 0.0082(6) 0.0071(6) 0.0049(5)
    C8 0.0245(7) 0.0229(7) 0.0220(7) 0.0048(6) 0.0029(5) 0.0036(5)
    C9 0.0264(7) 0.0166(7) 0.0191(6) 0.0028(5) 0.0053(5) 0.0008(5)
    C10 0.0209(6) 0.0128(6) 0.0193(6) 0.0014(5) 0.0059(5) 0.0013(5)
    C11 0.0203(6) 0.0165(6) 0.0176(6) 0.0019(5) 0.0039(5) 0.0007(5)
    C12 0.0203(6) 0.0148(6) 0.0151(6) 0.0026(5) 0.0032(5) 0.0014(4)
    C13 0.0200(6) 0.0135(6) 0.0222(6) 0.0029(5) 0.0024(5) 0.0010(5)
    C14 0.0229(7) 0.0139(6) 0.0259(7) 0.0020(5) -0.0010(5) 0.0002(5)
    C15 0.0205(6) 0.0128(6) 0.0186(6) 0.0016(5) 0.0036(5) 0.0000(5)
    C16 0.0216(6) 0.0138(6) 0.0155(6) 0.0026(5) 0.0028(5) -0.0005(4)
    C17 0.0206(6) 0.0153(6) 0.0190(6) 0.0006(5) 0.0022(5) -0.0002(5)
    C18 0.0166(6) 0.0146(6) 0.0217(6) 0.0016(5) 0.0026(5) 0.0004(5)
    C19 0.0215(7) 0.0186(7) 0.0215(7) 0.0026(5) 0.0004(5) -0.0006(5)
    C20 0.0215(7) 0.0184(7) 0.0294(7) 0.0016(6) 0.0013(6) -0.0070(5)
    C21 0.0185(7) 0.0137(6) 0.0331(7) 0.0012(5) 0.0025(5) 0.0001(5)
    C22 0.0146(6) 0.0159(6) 0.0260(7) 0.0003(5) 0.0036(5) 0.0026(5)
    C23 0.0204(7) 0.0176(7) 0.0301(7) 0.0015(5) 0.0046(6) 0.0078(5)
    C24 0.0226(7) 0.0287(8) 0.0233(7) 0.0015(6) 0.0023(5) 0.0079(6)
    C25 0.0236(7) 0.0273(8) 0.0207(7) -0.0002(6) 0.0049(5) 0.0004(5)
    C26 0.0210(7) 0.0161(6) 0.0231(7) 0.0017(5) 0.0049(5) 0.0002(5)
    C27 0.0152(6) 0.0149(6) 0.0211(6) 0.0001(5) 0.0032(5) 0.0017(5)
_geom_special_details
;
All e.s.d.'s (except the e.s.d. in the dihedral angle between two l.s. planes)
are estimated using the full covariance matrix. The cell e.s.d.'s are taken
into account individually in the estimation of e.s.d.'s in distances, angles
and torsion angles; correlations between e.s.d.'s in cell parameters are only
used when they are defined by crystal symmetry. An approximate (isotropic)
treatment of cell e.s.d.'s is used for estimating e.s.d.'s involving l.s.
planes.
;
loop_
    _geom_bond_atom_site_label_1
    _geom_bond_atom_site_label_2
    _geom_bond_site_symmetry_2
    _geom_bond_distance
    _geom_bond_publ_flag
    O1 C16 . 1.2283(16) ?
    N1 C14 . 1.4610(18) ?
    N1 C13 . 1.4660(17) ?
    N1 H1N1 . 0.928(18) ?
    C1 C2 . 1.4235(19) ?
    C1 C6 . 1.4251(19) ?
    C1 C10 . 1.4451(18) ?
    C2 C3 . 1.372(2) ?
    C2 H2A . 0.9500 ?
    C3 C4 . 1.408(2) ?
    C3 H3A . 0.9500 ?
    C4 C5 . 1.369(2) ?
    C4 H4A . 0.9500 ?
    C5 C6 . 1.415(2) ?
    C5 H5A . 0.9500 ?
    C6 C7 . 1.416(2) ?
    C7 C8 . 1.374(2) ?
    C7 H7A . 0.9500 ?
    C8 C9 . 1.407(2) ?
    C8 H8A . 0.9500 ?
    C9 C10 . 1.3848(19) ?
    C9 H9A . 0.9500 ?
    C10 C11 . 1.4626(18) ?
    C11 C12 . 1.3499(18) ?
    C11 H11A . 0.9500 ?
    C12 C16 . 1.4961(18) ?
    C12 C13 . 1.5130(18) ?
    C13 H13A . 0.9900 ?
    C13 H13B . 0.9900 ?
    C14 C15 . 1.5136(19) ?
    C14 H14A . 0.9900 ?
    C14 H14B . 0.9900 ?
    C15 C17 . 1.3411(18) ?
    C15 C16 . 1.4943(18) ?
    C17 C18 . 1.4686(18) ?
    C17 H17A . 0.9500 ?
    C18 C19 . 1.3819(18) ?
    C18 C27 . 1.4344(18) ?
    C19 C20 . 1.410(2) ?
    C19 H19A . 0.9500 ?
    C20 C21 . 1.371(2) ?
    C20 H20A . 0.9500 ?
    C21 C22 . 1.414(2) ?
    C21 H21A . 0.9500 ?
    C22 C23 . 1.4226(19) ?
    C22 C27 . 1.4242(18) ?
    C23 C24 . 1.367(2) ?
    C23 H23A . 0.9500 ?
    C24 C25 . 1.413(2) ?
    C24 H24A . 0.9500 ?
    C25 C26 . 1.3711(19) ?
    C25 H25A . 0.9500 ?
    C26 C27 . 1.4210(19) ?
    C26 H26A . 0.9500 ?
loop_
    _geom_angle_atom_site_label_1
    _geom_angle_atom_site_label_2
    _geom_angle_atom_site_label_3
    _geom_angle_site_symmetry_1
    _geom_angle_site_symmetry_3
    _geom_angle
    _geom_angle_publ_flag
    C14 N1 C13 . . 112.12(11) ?
    C14 N1 H1N1 . . 108.5(11) ?
    C13 N1 H1N1 . . 108.8(11) ?
    C2 C1 C6 . . 118.03(12) ?
    C2 C1 C10 . . 123.38(12) ?
    C6 C1 C10 . . 118.55(12) ?
    C3 C2 C1 . . 121.04(14) ?
    C3 C2 H2A . . 119.5 ?
    C1 C2 H2A . . 119.5 ?
    C2 C3 C4 . . 120.54(14) ?
    C2 C3 H3A . . 119.7 ?
    C4 C3 H3A . . 119.7 ?
    C5 C4 C3 . . 119.88(14) ?
    C5 C4 H4A . . 120.1 ?
    C3 C4 H4A . . 120.1 ?
    C4 C5 C6 . . 121.12(14) ?
    C4 C5 H5A . . 119.4 ?
    C6 C5 H5A . . 119.4 ?
    C5 C6 C7 . . 120.91(13) ?
    C5 C6 C1 . . 119.36(13) ?
    C7 C6 C1 . . 119.72(13) ?
    C8 C7 C6 . . 120.98(13) ?
    C8 C7 H7A . . 119.5 ?
    C6 C7 H7A . . 119.5 ?
    C7 C8 C9 . . 119.77(13) ?
    C7 C8 H8A . . 120.1 ?
    C9 C8 H8A . . 120.1 ?
    C10 C9 C8 . . 121.78(13) ?
    C10 C9 H9A . . 119.1 ?
    C8 C9 H9A . . 119.1 ?
    C9 C10 C1 . . 119.13(12) ?
    C9 C10 C11 . . 122.35(12) ?
    C1 C10 C11 . . 118.51(12) ?
    C12 C11 C10 . . 128.62(13) ?
    C12 C11 H11A . . 115.7 ?
    C10 C11 H11A . . 115.7 ?
    C11 C12 C16 . . 115.70(12) ?
    C11 C12 C13 . . 126.27(12) ?
    C16 C12 C13 . . 117.94(11) ?
    N1 C13 C12 . . 114.71(11) ?
    N1 C13 H13A . . 108.6 ?
    C12 C13 H13A . . 108.6 ?
    N1 C13 H13B . . 108.6 ?
    C12 C13 H13B . . 108.6 ?
    H13A C13 H13B . . 107.6 ?
    N1 C14 C15 . . 113.13(11) ?
    N1 C14 H14A . . 109.0 ?
    C15 C14 H14A . . 109.0 ?
    N1 C14 H14B . . 109.0 ?
    C15 C14 H14B . . 109.0 ?
    H14A C14 H14B . . 107.8 ?
    C17 C15 C16 . . 116.85(12) ?
    C17 C15 C14 . . 125.52(12) ?
    C16 C15 C14 . . 117.53(11) ?
    O1 C16 C15 . . 120.79(12) ?
    O1 C16 C12 . . 121.31(12) ?
    C15 C16 C12 . . 117.90(12) ?
    C15 C17 C18 . . 127.02(12) ?
    C15 C17 H17A . . 116.5 ?
    C18 C17 H17A . . 116.5 ?
    C19 C18 C27 . . 119.17(12) ?
    C19 C18 C17 . . 120.63(12) ?
    C27 C18 C17 . . 120.04(12) ?
    C18 C19 C20 . . 121.18(13) ?
    C18 C19 H19A . . 119.4 ?
    C20 C19 H19A . . 119.4 ?
    C21 C20 C19 . . 120.60(13) ?
    C21 C20 H20A . . 119.7 ?
    C19 C20 H20A . . 119.7 ?
    C20 C21 C22 . . 120.18(13) ?
    C20 C21 H21A . . 119.9 ?
    C22 C21 H21A . . 119.9 ?
    C21 C22 C23 . . 121.24(13) ?
    C21 C22 C27 . . 119.81(12) ?
    C23 C22 C27 . . 118.95(13) ?
    C24 C23 C22 . . 121.06(13) ?
    C24 C23 H23A . . 119.5 ?
    C22 C23 H23A . . 119.5 ?
    C23 C24 C25 . . 119.99(13) ?
    C23 C24 H24A . . 120.0 ?
    C25 C24 H24A . . 120.0 ?
    C26 C25 C24 . . 120.51(14) ?
    C26 C25 H25A . . 119.7 ?
    C24 C25 H25A . . 119.7 ?
    C25 C26 C27 . . 120.90(13) ?
    C25 C26 H26A . . 119.6 ?
    C27 C26 H26A . . 119.6 ?
    C26 C27 C22 . . 118.56(12) ?
    C26 C27 C18 . . 122.40(12) ?
    C22 C27 C18 . . 119.04(12) ?
loop_
    _geom_torsion_atom_site_label_1
    _geom_torsion_atom_site_label_2
    _geom_torsion_atom_site_label_3
    _geom_torsion_atom_site_label_4
    _geom_torsion_site_symmetry_1
    _geom_torsion_site_symmetry_2
    _geom_torsion_site_symmetry_3
    _geom_torsion_site_symmetry_4
    _geom_torsion
    _geom_torsion_publ_flag
    C6 C1 C2 C3 . . . . 0.0(2) ?
    C10 C1 C2 C3 . . . . -177.67(14) ?
    C1 C2 C3 C4 . . . . 1.3(2) ?
    C2 C3 C4 C5 . . . . -1.4(2) ?
    C3 C4 C5 C6 . . . . 0.2(2) ?
    C4 C5 C6 C7 . . . . 179.89(15) ?
    C4 C5 C6 C1 . . . . 1.1(2) ?
    C2 C1 C6 C5 . . . . -1.2(2) ?
    C10 C1 C6 C5 . . . . 176.59(13) ?
    C2 C1 C6 C7 . . . . -179.99(13) ?
    C10 C1 C6 C7 . . . . -2.2(2) ?
    C5 C6 C7 C8 . . . . -178.55(14) ?
    C1 C6 C7 C8 . . . . 0.2(2) ?
    C6 C7 C8 C9 . . . . 1.0(2) ?
    C7 C8 C9 C10 . . . . -0.3(2) ?
    C8 C9 C10 C1 . . . . -1.7(2) ?
    C8 C9 C10 C11 . . . . 177.34(13) ?
    C2 C1 C10 C9 . . . . -179.42(13) ?
    C6 C1 C10 C9 . . . . 2.94(19) ?
    C2 C1 C10 C11 . . . . 1.5(2) ?
    C6 C1 C10 C11 . . . . -176.17(12) ?
    C9 C10 C11 C12 . . . . -37.3(2) ?
    C1 C10 C11 C12 . . . . 141.76(14) ?
    C10 C11 C12 C16 . . . . -176.09(12) ?
    C10 C11 C12 C13 . . . . 0.3(2) ?
    C14 N1 C13 C12 . . . . -53.18(15) ?
    C11 C12 C13 N1 . . . . -145.86(13) ?
    C16 C12 C13 N1 . . . . 30.42(17) ?
    C13 N1 C14 C15 . . . . 56.73(15) ?
    N1 C14 C15 C17 . . . . 138.38(14) ?
    N1 C14 C15 C16 . . . . -38.00(17) ?
    C17 C15 C16 O1 . . . . 18.44(19) ?
    C14 C15 C16 O1 . . . . -164.86(12) ?
    C17 C15 C16 C12 . . . . -161.14(12) ?
    C14 C15 C16 C12 . . . . 15.56(17) ?
    C11 C12 C16 O1 . . . . -14.65(19) ?
    C13 C12 C16 O1 . . . . 168.69(12) ?
    C11 C12 C16 C15 . . . . 164.93(12) ?
    C13 C12 C16 C15 . . . . -11.73(17) ?
    C16 C15 C17 C18 . . . . -174.83(13) ?
    C14 C15 C17 C18 . . . . 8.8(2) ?
    C15 C17 C18 C19 . . . . 46.2(2) ?
    C15 C17 C18 C27 . . . . -138.58(14) ?
    C27 C18 C19 C20 . . . . 0.4(2) ?
    C17 C18 C19 C20 . . . . 175.69(13) ?
    C18 C19 C20 C21 . . . . 0.5(2) ?
    C19 C20 C21 C22 . . . . -1.2(2) ?
    C20 C21 C22 C23 . . . . -178.09(13) ?
    C20 C21 C22 C27 . . . . 1.0(2) ?
    C21 C22 C23 C24 . . . . 178.48(14) ?
    C27 C22 C23 C24 . . . . -0.6(2) ?
    C22 C23 C24 C25 . . . . 1.7(2) ?
    C23 C24 C25 C26 . . . . -0.8(2) ?
    C24 C25 C26 C27 . . . . -1.1(2) ?
    C25 C26 C27 C22 . . . . 2.1(2) ?
    C25 C26 C27 C18 . . . . -178.11(13) ?
    C21 C22 C27 C26 . . . . 179.62(13) ?
    C23 C22 C27 C26 . . . . -1.27(19) ?
    C21 C22 C27 C18 . . . . -0.15(19) ?
    C23 C22 C27 C18 . . . . 178.96(12) ?
    C19 C18 C27 C26 . . . . 179.70(13) ?
    C17 C18 C27 C26 . . . . 4.4(2) ?
    C19 C18 C27 C22 . . . . -0.54(19) ?
    C17 C18 C27 C22 . . . . -175.85(12) ?
loop_
    _geom_hbond_atom_site_label_D
    _geom_hbond_atom_site_label_H
    _geom_hbond_atom_site_label_A
    _geom_hbond_site_symmetry_A
    _geom_hbond_distance_DH
    _geom_hbond_distance_HA
    _geom_hbond_distance_DA
    _geom_hbond_angle_DHA
    _geom_hbond_publ_flag
    C13 H13B O1 3_575 0.9900 2.4800 3.3758(17) 150.00 yes
    C26 H26A Cg1 2_545 0.9500 2.9200 3.7532(15) 147.00 yes
    C25 H25A Cg2 2_545 0.9500 2.7000 3.4923(16) 141.00 yes
_iucr_refine_instructions_details
;
TITL pnaph_0m in P2(1)/c (100K)
CELL 0.71073   9.4833  10.0838  20.3885  90.000 101.513  90.000
ZERR    4.00   0.0002   0.0002   0.0004   0.000   0.001   0.000
LATT  1
SYMM -X, 0.5+Y, 0.5-Z
SFAC C H N O
UNIT 108 84 4 4
TEMP -173.000
SIZE 0.101 0.21 0.275
L.S. 10
BOND $H
FMAP 2 1 60
PLAN 20
CONF
ACTA
WGHT      0.0539      0.7137
FVAR       0.44448
O1    4    0.200549    0.988932    0.109174    11.00000    0.02106    0.01621 =
         0.02740   -0.00025    0.00132    0.00038
N1    3   -0.177758    0.772641    0.077114    11.00000    0.02245    0.01590 =
         0.02733    0.00405    0.00366    0.00108
C1    1   -0.178824    1.321798    0.123766    11.00000    0.02334    0.01362 =
         0.01941    0.00146    0.00722    0.00075
C2    1   -0.066001    1.343581    0.180221    11.00000    0.02386    0.01894 =
         0.02445   -0.00195    0.00636    0.00135
AFIX  43
H2A   2    0.017069    1.288717    0.186766    11.00000   -1.20000
AFIX   0
C3    1   -0.075338    1.442597    0.225346    11.00000    0.03228    0.02537 =
         0.02429   -0.00498    0.00515   -0.00213
AFIX  43
H3A   2    0.002023    1.456707    0.262179    11.00000   -1.20000
AFIX   0
C4    1   -0.198644    1.523443    0.217496    11.00000    0.04085    0.02385 =
         0.03008   -0.00851    0.01159    0.00316
AFIX  43
H4A   2   -0.205254    1.590459    0.249493    11.00000   -1.20000
AFIX   0
C5    1   -0.308992    1.505292    0.163669    11.00000    0.03226    0.02106 =
         0.03090   -0.00155    0.01126    0.00755
AFIX  43
H5A   2   -0.391720    1.560389    0.158601    11.00000   -1.20000
AFIX   0
C6    1   -0.301913    1.405868    0.115460    11.00000    0.02567    0.01511 =
         0.02356    0.00235    0.00890    0.00261
C7    1   -0.416454    1.387335    0.059929    11.00000    0.02542    0.01949 =
         0.02574    0.00493    0.00713    0.00822
AFIX  43
H7A   2   -0.498182    1.443773    0.054443    11.00000   -1.20000
AFIX   0
C8    1   -0.411123    1.288943    0.013877    11.00000    0.02452    0.02287 =
         0.02202    0.00361    0.00294    0.00485
AFIX  43
H8A   2   -0.487990    1.278522   -0.023544    11.00000   -1.20000
AFIX   0
C9    1   -0.291402    1.203654    0.022331    11.00000    0.02643    0.01659 =
         0.01914    0.00076    0.00533    0.00285
AFIX  43
H9A   2   -0.288958    1.135690   -0.009691    11.00000   -1.20000
AFIX   0
C10   1   -0.177053    1.216112    0.076067    11.00000    0.02090    0.01280 =
         0.01930    0.00133    0.00587    0.00138
C11   1   -0.054843    1.124708    0.087010    11.00000    0.02033    0.01652 =
         0.01760    0.00072    0.00393    0.00190
AFIX  43
H11A  2    0.036498    1.163462    0.103894    11.00000   -1.20000
AFIX   0
C12   1   -0.054575    0.992605    0.076309    11.00000    0.02027    0.01482 =
         0.01505    0.00135    0.00316    0.00257
C13   1   -0.184588    0.907303    0.049557    11.00000    0.02003    0.01350 =
         0.02223    0.00104    0.00237    0.00287
AFIX  23
H13A  2   -0.271182    0.951856    0.059254    11.00000   -1.20000
H13B  2   -0.196227    0.901217    0.000305    11.00000   -1.20000
AFIX   0
C14   1   -0.045889    0.703816    0.070277    11.00000    0.02285    0.01386 =
         0.02591    0.00021   -0.00096    0.00200
AFIX  23
H14A  2   -0.045869    0.691302    0.022118    11.00000   -1.20000
H14B  2   -0.044943    0.614901    0.090949    11.00000   -1.20000
AFIX   0
C15   1    0.089346    0.777457    0.102472    11.00000    0.02053    0.01278 =
         0.01861   -0.00004    0.00360    0.00157
C16   1    0.087961    0.925226    0.096862    11.00000    0.02161    0.01377 =
         0.01554   -0.00053    0.00281    0.00259
C17   1    0.208330    0.721977    0.138675    11.00000    0.02055    0.01532 =
         0.01895   -0.00025    0.00222    0.00058
AFIX  43
H17A  2    0.279849    0.781064    0.161269    11.00000   -1.20000
AFIX   0
C18   1    0.239988    0.579733    0.147157    11.00000    0.01659    0.01457 =
         0.02173    0.00043    0.00256    0.00159
C19   1    0.216531    0.495473    0.092606    11.00000    0.02146    0.01864 =
         0.02155   -0.00058    0.00043    0.00259
AFIX  43
H19A  2    0.173400    0.529106    0.049770    11.00000   -1.20000
AFIX   0
C20   1    0.255475    0.360438    0.099386    11.00000    0.02149    0.01839 =
         0.02939   -0.00699    0.00127    0.00162
AFIX  43
H20A  2    0.238943    0.304523    0.061115    11.00000   -1.20000
AFIX   0
C21   1    0.316950    0.309152    0.160684    11.00000    0.01855    0.01365 =
         0.03309    0.00011    0.00246    0.00116
AFIX  43
H21A  2    0.341141    0.217698    0.164827    11.00000   -1.20000
AFIX   0
C22   1    0.344467    0.391980    0.217773    11.00000    0.01463    0.01595 =
         0.02600    0.00262    0.00363    0.00029
C23   1    0.412112    0.341980    0.281554    11.00000    0.02042    0.01763 =
         0.03012    0.00784    0.00458    0.00145
AFIX  43
H23A  2    0.437251    0.250779    0.286163    11.00000   -1.20000
AFIX   0
C24   1    0.441517    0.423065    0.336315    11.00000    0.02261    0.02871 =
         0.02331    0.00788    0.00235    0.00153
AFIX  43
H24A  2    0.489068    0.388630    0.378297    11.00000   -1.20000
AFIX   0
C25   1    0.401189    0.558069    0.330473    11.00000    0.02357    0.02731 =
         0.02070    0.00043    0.00487   -0.00016
AFIX  43
H25A  2    0.420660    0.613831    0.368774    11.00000   -1.20000
AFIX   0
C26   1    0.334160    0.609246    0.269949    11.00000    0.02098    0.01615 =
         0.02308    0.00025    0.00486    0.00168
AFIX  43
H26A  2    0.306161    0.699851    0.266957    11.00000   -1.20000
AFIX   0
C27   1    0.306004    0.528599    0.211638    11.00000    0.01522    0.01487 =
         0.02111    0.00174    0.00318    0.00008
H1N1  2   -0.180849    0.777569    0.122253    11.00000    0.03024
HKLF 4
REM  pnaph_0m in P2(1)/c (100K)
REM R1 =  0.0510 for   4138 Fo > 4sig(Fo)  and  0.0763 for all   5644 data
REM    266 parameters refined using      0 restraints
END
WGHT      0.0539      0.7137
REM Highest difference peak  0.411,  deepest hole -0.189,  1-sigma level  0.051
Q1    1   0.0863  0.8492  0.0986  11.00000  0.05    0.41
Q2    1   0.0161  0.7505  0.0827  11.00000  0.05    0.35
Q3    1  -0.3404  1.2599  0.0215  11.00000  0.05    0.35
Q4    1   0.0137  0.9551  0.0848  11.00000  0.05    0.34
Q5    1   0.2184  0.6496  0.1421  11.00000  0.05    0.32
Q6    1   0.3162  0.4556  0.2187  11.00000  0.05    0.30
Q7    1  -0.1147  1.1704  0.0766  11.00000  0.05    0.30
Q8    1  -0.3120  1.4423  0.1440  11.00000  0.05    0.30
Q9    1   0.2807  0.5549  0.1783  11.00000  0.05    0.29
Q10   1  -0.1121  1.3540  0.1432  11.00000  0.05    0.29
Q11   1  -0.1386  1.3241  0.1589  11.00000  0.05    0.27
Q12   1  -0.2442  1.3672  0.1209  11.00000  0.05    0.26
Q13   1   0.1987  0.5373  0.1217  11.00000  0.05    0.26
Q14   1   0.4561  0.4014  0.2998  11.00000  0.05    0.25
Q15   1   0.3211  0.3379  0.1982  11.00000  0.05    0.25
Q16   1   0.3357  0.3682  0.1865  11.00000  0.05    0.25
Q17   1  -0.3409  1.3990  0.0812  11.00000  0.05    0.25
Q18   1  -0.2515  1.2102  0.0565  11.00000  0.05    0.25
Q19   1   0.2084  0.4256  0.0988  11.00000  0.05    0.25
Q20   1  -0.1724  0.8388  0.0618  11.00000  0.05    0.25
;
