# Supplementary material for: (3E,5E)-3,5-Bis(naphthalen-1-yl­methyl­idene)piperidin-4-one
Source: Acta Crystallogr Sect E Struct Rep Online. 2012 Feb 24;68(Pt 3):o802–3. doi: 10.1107/S1600536812006307 (PMC3297868; doi:10.1107/S1600536812006307)
Supplement: Supplementary file 2 [file e-68-0o802-Isup2.hkl]

# 
# h,k,l, Fc-squared, Fo-squared, sigma(Fo-squared) and status flag 
# 
data_I
_shelx_title ' pnaph_0m in P2(1)/c (100K)' 
_shelx_refln_list_code          4 
_shelx_F_calc_maximum      225.33 
_exptl_crystal_F_000       792.00 
_reflns_d_resolution_high  0.7068 
 
loop_ 
 _symmetry_equiv_pos_as_xyz 
 'x, y, z' 
 '-x, y+1/2, -z+1/2' 
 '-x, -y, -z' 
 'x, -y-1/2, z-1/2' 
 
_cell_length_a     9.4833 
_cell_length_b    10.0838 
_cell_length_c    20.3885 
_cell_angle_alpha  90.000 
_cell_angle_beta  101.513 
_cell_angle_gamma  90.000 
 
_shelx_F_squared_multiplier     1.000 
 
loop_ 
 _refln_index_h 
 _refln_index_k 
 _refln_index_l 
 _refln_F_squared_calc 
 _refln_F_squared_meas 
 _refln_F_squared_sigma 
 _refln_observed_status 
   1   0   0     2505.64     2458.65     32.49 o 
   2   0   0    13401.41    13503.19    112.18 o 
   3   0   0      162.23      181.28      4.18 o 
   4   0   0       68.70       54.85      3.62 o 
   5   0   0     1233.56     1225.46     23.19 o 
   6   0   0      254.94      268.05      6.08 o 
   7   0   0      808.93      823.15     21.47 o 
   8   0   0     7004.13     6888.89    100.61 o 
   9   0   0      149.51      130.63     11.92 o 
  10   0   0      440.27      476.48     22.65 o 
  11   0   0      102.89       95.68     17.97 o 
  12   0   0      143.31      140.98     24.62 o 
  13   0   0       19.20       30.94     14.30 o 
   1   1   0     3552.20     3516.59     79.86 o 
   2   1   0      720.40      782.36      6.52 o 
   3   1   0      513.10      499.97      5.68 o 
   4   1   0      308.82      290.72      4.50 o 
   5   1   0      167.56      161.88      3.29 o 
   6   1   0        7.53        4.69      1.50 o 
   7   1   0      158.22      151.70      7.87 o 
   8   1   0       14.67       13.02      4.23 o 
   9   1   0      601.67      553.54     14.37 o 
  10   1   0       79.72       73.53      8.30 o 
  11   1   0       14.12       15.91      5.93 o 
  12   1   0       39.79       35.91      7.34 o 
  13   1   0        2.95        2.55      8.45 o 
   0   2   0      828.70      902.54     12.23 o 
   1   2   0      217.87      233.20      4.35 o 
   2   2   0      602.91      610.79      8.82 o 
   3   2   0      152.57      207.30      3.88 o 
   4   2   0      298.27      328.39      5.33 o 
   5   2   0        3.91        6.57      2.08 o 
   6   2   0       92.24       99.29      4.11 o 
   7   2   0      312.05      310.25      7.61 o 
   8   2   0        8.98       11.19      4.12 o 
   9   2   0      249.20      246.61     10.33 o 
  10   2   0       14.40       15.17      5.34 o 
  11   2   0       74.38       82.80      8.45 o 
  12   2   0       93.12       95.88     10.91 o 
  13   2   0       44.95       50.07     11.88 o 
   1   3   0      121.70      142.56      5.73 o 
   2   3   0       28.36       37.33      2.12 o 
   3   3   0      776.90      690.61      7.53 o 
   4   3   0     2905.62     3145.83     24.67 o 
   5   3   0      115.33      129.77      4.72 o 
   6   3   0        5.74       11.63      3.72 o 
   7   3   0        4.00        5.48      3.31 o 
   8   3   0       39.01       38.85      5.12 o 
   9   3   0       10.11       11.61      5.01 o 
  10   3   0       35.98       37.22      7.42 o 
  11   3   0        9.01        6.80      6.68 o 
  12   3   0      396.23      383.57     17.38 o 
   0   4   0     1031.95     1035.23     16.25 o 
   1   4   0     1878.63     1910.54     16.55 o 
   2   4   0     1919.58     1904.01     16.43 o 
   3   4   0     2021.08     2117.99     18.41 o 
   4   4   0      250.12      297.55      5.80 o 
   5   4   0      373.77      395.24      7.83 o 
   6   4   0      317.07      351.13      9.95 o 
   7   4   0      114.17       95.93      6.91 o 
   8   4   0      294.17      279.11      9.95 o 
   9   4   0        0.96       -3.61      5.23 o 
  10   4   0      637.25      611.93     19.07 o 
  11   4   0        1.82        3.24      6.64 o 
  12   4   0      301.61      314.92     16.44 o 
   1   5   0      822.91      941.82     10.69 o 
   2   5   0      325.72      371.76      6.11 o 
   3   5   0        8.94       12.60      2.27 o 
   4   5   0      142.03      162.07      5.38 o 
   5   5   0       63.44       53.42      3.69 o 
   6   5   0       44.11       39.97      4.43 o 
   7   5   0      854.47      705.12     13.35 o 
   8   5   0       18.66       14.00      5.26 o 
   9   5   0       67.27       61.25      8.25 o 
  10   5   0       34.82       37.28      7.97 o 
  11   5   0       25.03        4.53      6.84 o 
  12   5   0       29.21        4.57      9.32 o 
   0   6   0       15.95       24.50      4.28 o 
   1   6   0      253.51      259.00      5.90 o 
   2   6   0      144.99      160.87      5.04 o 
   3   6   0       81.58       68.89      4.18 o 
   4   6   0      316.99      273.69      7.06 o 
   5   6   0       29.25       29.69      3.45 o 
   6   6   0       26.73       16.75      4.43 o 
   7   6   0       12.11       14.84      5.97 o 
   8   6   0       79.22       74.85      7.94 o 
   9   6   0       55.91       61.89     10.18 o 
  10   6   0       12.48       16.71      7.13 o 
  11   6   0      203.28      203.24     15.44 o 
   1   7   0        8.86        7.55      3.61 o 
   2   7   0      227.36      245.58      6.99 o 
   3   7   0       74.65       73.87      4.69 o 
   4   7   0      321.46      315.32      8.55 o 
   5   7   0      271.83      234.76      7.18 o 
   6   7   0        3.40        3.33      4.53 o 
   7   7   0       41.50       38.58      6.47 o 
   8   7   0        0.02       -2.37      6.29 o 
   9   7   0        0.14       -1.34      9.19 o 
  10   7   0      229.60      248.33     19.74 o 
  11   7   0        3.29       14.62     12.52 o 
   0   8   0       80.15       72.36      8.50 o 
   1   8   0       11.32       13.99      4.18 o 
   2   8   0      218.27      181.44      7.92 o 
   3   8   0        0.07        4.03      3.45 o 
   4   8   0       86.80       70.54      7.69 o 
   5   8   0       84.88       88.24      7.25 o 
   6   8   0       69.90      111.07     19.71 o 
   7   8   0      190.72      221.72     29.25 o 
   8   8   0       22.21       12.84     18.29 o 
   9   8   0       37.01       48.90     14.90 o 
  10   8   0       37.05       52.20     15.45 o 
   1   9   0      209.86      224.73      8.63 o 
   2   9   0        1.27        5.22      3.93 o 
   3   9   0      185.51      175.89     10.42 o 
   4   9   0       66.92       56.20      5.79 o 
   5   9   0       15.03        1.11      6.27 o 
   6   9   0        8.20        8.28     13.24 o 
   7   9   0      450.52      476.33     24.93 o 
   8   9   0        8.78       15.02      7.69 o 
   9   9   0        0.05       16.89     11.56 o 
  10   9   0       36.13       51.09     16.33 o 
   0  10   0     1979.19     1686.39     52.04 o 
   1  10   0        0.35        9.50      6.60 o 
   2  10   0      657.98      607.36     16.48 o 
   3  10   0       89.31       80.23      7.94 o 
   4  10   0       20.53       16.58      5.39 o 
   5  10   0        3.57       10.52      6.97 o 
   6  10   0      441.75      423.69     19.40 o 
   7  10   0       31.67       44.63     10.08 o 
   8  10   0      425.53      479.31     22.24 o 
   9  10   0       27.89       33.43     10.32 o 
   1  11   0       33.88       21.96      8.88 o 
   2  11   0      415.37      385.08     17.58 o 
   3  11   0        7.82       17.65      7.04 o 
   4  11   0      279.89      313.24     18.94 o 
   5  11   0       15.48       20.38      8.50 o 
   6  11   0      156.01      163.78     15.04 o 
   7  11   0        1.35        7.21      8.07 o 
   8  11   0      123.42      140.39     14.83 o 
   0  12   0        1.47       19.48     10.63 o 
   1  12   0        5.29       15.29      7.53 o 
   2  12   0       39.90       44.17      8.99 o 
   3  12   0      116.55      133.03     13.35 o 
   4  12   0       17.49       33.36      8.42 o 
   5  12   0       20.66       17.57     13.20 o 
   6  12   0        7.73        3.19     10.77 o 
   7  12   0       36.82       38.12     14.28 o 
   1  13   0       40.34       44.52     10.17 o 
   2  13   0       24.35       26.11     18.70 o 
   3  13   0      164.37      211.85     17.23 o 
   4  13   0       31.32       48.86     15.07 o 
   5  13   0        2.68       22.75     12.09 o 
   0  14   0      373.70      436.94     31.30 o 
   1  14   0      194.50      221.61     20.22 o 
   2  14   0        3.99       26.88      8.73 o 
 -13   1   1       89.76       80.16     13.49 o 
 -12   1   1        0.53       -2.36      5.52 o 
 -11   1   1      441.27      427.59     14.29 o 
 -10   1   1      227.32      207.48     11.09 o 
  -9   1   1      576.39      564.44     14.43 o 
  -8   1   1      299.01      283.74     15.35 o 
  -7   1   1       76.37       62.52      5.04 o 
  -6   1   1       39.34       45.49      3.28 o 
  -5   1   1       82.61       81.50      3.48 o 
  -4   1   1      151.38      164.39      3.81 o 
  -3   1   1      655.61      639.91      7.13 o 
  -2   1   1    17986.62    18123.07    250.24 o 
  -1   1   1      339.16      318.27      4.39 o 
   0   1   1       19.26        8.25      1.59 o 
   1   1   1     6189.55     5985.00     54.93 o 
   2   1   1     1981.82     2039.96     14.25 o 
   3   1   1      671.40      659.97      6.68 o 
   4   1   1      444.21      459.47      5.93 o 
   5   1   1       97.64       95.62      2.69 o 
   6   1   1        9.14        3.81      1.82 o 
   7   1   1      172.46      161.41      5.45 o 
   8   1   1       91.61       82.83      6.88 o 
   9   1   1       20.97       23.63      4.78 o 
  10   1   1      236.45      235.04     14.08 o 
  11   1   1        3.91       11.14      5.67 o 
  12   1   1       44.14       32.98      8.53 o 
 -13   2   1        0.41        1.19      8.76 o 
 -12   2   1      115.32      132.55     10.50 o 
 -11   2   1       93.61       92.68     10.35 o 
 -10   2   1       29.16       32.51      6.26 o 
  -9   2   1      146.11      155.91     10.77 o 
  -8   2   1       68.79       70.26      5.94 o 
  -7   2   1       77.16       78.21      4.69 o 
  -6   2   1      121.39      126.49      7.74 o 
  -5   2   1      427.23      476.44      7.34 o 
  -4   2   1     5651.45     5936.20     42.10 o 
  -3   2   1       40.74       27.13      2.01 o 
  -2   2   1       41.05       38.55      2.38 o 
  -1   2   1       34.95       24.36      1.72 o 
   0   2   1     5235.82     5282.45     50.39 o 
   1   2   1      178.08      201.88      3.32 o 
   2   2   1     1194.84     1176.81     10.32 o 
   3   2   1        8.37        3.79      1.48 o 
   4   2   1     1862.99     1851.70     15.19 o 
   5   2   1        0.34        4.19      2.00 o 
   6   2   1      117.50      123.36      4.49 o 
   7   2   1        3.16        0.69      2.82 o 
   8   2   1      353.65      356.57     10.26 o 
   9   2   1       97.91      100.77      7.74 o 
  10   2   1        3.23        9.45      5.08 o 
  11   2   1       72.05       73.50      8.18 o 
  12   2   1       47.31       51.83      9.25 o 
 -12   3   1       58.82       53.84      9.71 o 
 -11   3   1       34.17       40.39      8.16 o 
 -10   3   1        0.13       -4.23      4.61 o 
  -9   3   1       95.22       98.44      9.39 o 
  -8   3   1      127.91      115.21      7.16 o 
  -7   3   1        0.76        3.58      3.15 o 
  -6   3   1      127.32      132.08      6.73 o 
  -5   3   1       10.16       10.86      1.87 o 
  -4   3   1      178.27      198.95      5.08 o 
  -3   3   1      416.57      420.79     10.23 o 
  -2   3   1        3.80        1.14      1.62 o 
  -1   3   1     3152.27     3092.46     21.87 o 
   0   3   1      974.21      983.11      9.46 o 
   1   3   1     1919.36     1953.28     17.15 o 
   2   3   1     2037.53     2189.42     15.33 o 
   3   3   1      886.43     1058.41      9.07 o 
   4   3   1      300.16      306.58      4.86 o 
   5   3   1     1084.46     1171.91     10.81 o 
   6   3   1      286.92      266.55      7.04 o 
   7   3   1      141.75      153.39      6.31 o 
   8   3   1       22.50       28.35      4.84 o 
   9   3   1        4.81       -3.80      4.45 o 
  10   3   1      154.37      182.60     15.76 o 
  11   3   1       33.09       44.69      8.28 o 
  12   3   1        8.79        5.63      7.21 o 
 -12   4   1       87.49       91.26     12.03 o 
 -11   4   1      101.05      120.69     11.45 o 
 -10   4   1       30.83       25.03      8.67 o 
  -9   4   1       81.81       79.20      8.85 o 
  -8   4   1       10.91        7.05      5.27 o 
  -7   4   1       13.55        8.30      4.17 o 
  -6   4   1      229.60      243.95      8.49 o 
  -5   4   1       28.16       30.14      3.61 o 
  -4   4   1     1337.52     1453.31     14.27 o 
  -3   4   1      964.31     1076.43     12.07 o 
  -2   4   1      602.61      631.73      7.37 o 
  -1   4   1     2010.22     2090.38     16.50 o 
   0   4   1      654.83      741.15      9.31 o 
   1   4   1       14.27       35.05      2.23 o 
   2   4   1     1138.65     1212.55     10.52 o 
   3   4   1      213.83      254.77      4.96 o 
   4   4   1      621.79      637.87      7.50 o 
   5   4   1      523.01      504.12      7.29 o 
   6   4   1      234.53      277.58      8.10 o 
   7   4   1      360.09      331.47     14.98 o 
   8   4   1       63.74       52.69      6.73 o 
   9   4   1        0.33        1.14      5.63 o 
  10   4   1       54.95       65.00      8.65 o 
  11   4   1      139.85      118.13     11.48 o 
  12   4   1       48.37       50.34      9.57 o 
 -12   5   1      144.42      105.55     25.62 o 
 -11   5   1       12.75        8.70      7.45 o 
 -10   5   1        0.25       -5.33      5.33 o 
  -9   5   1       17.30       19.21      9.12 o 
  -8   5   1       37.45       21.54      5.62 o 
  -7   5   1      175.38      158.75      7.34 o 
  -6   5   1      119.41      106.44      6.19 o 
  -5   5   1      129.43      149.46      5.23 o 
  -4   5   1       12.58       17.53      2.71 o 
  -3   5   1       30.09       37.39      2.99 o 
  -2   5   1      571.83      622.20      8.92 o 
  -1   5   1      275.13      315.69      5.51 o 
   0   5   1       26.68       28.09      2.87 o 
   1   5   1      347.62      372.28      6.48 o 
   2   5   1      198.97      165.12      4.51 o 
   3   5   1       18.50       14.72      2.43 o 
   4   5   1       45.35       47.11      3.29 o 
   5   5   1       40.51       44.61      3.49 o 
   6   5   1      154.96      157.92      7.00 o 
   7   5   1       23.76       26.29      4.26 o 
   8   5   1      291.58      280.18     11.91 o 
   9   5   1      246.67      253.10     12.63 o 
  10   5   1        0.29       -2.13      6.13 o 
  11   5   1      310.53      296.46     15.85 o 
  12   5   1       40.90       36.32     10.98 o 
 -12   6   1        6.21       -0.25      8.71 o 
 -11   6   1        7.37        9.87      7.65 o 
 -10   6   1       14.87        4.41      6.69 o 
  -9   6   1      218.67      202.98     17.89 o 
  -8   6   1       21.10       22.17      6.55 o 
  -7   6   1      128.37      104.36      7.11 o 
  -6   6   1       47.43       58.78      9.48 o 
  -5   6   1      134.44      161.85      6.13 o 
  -4   6   1      201.54      187.21     11.69 o 
  -3   6   1       46.65       54.68      3.97 o 
  -2   6   1      306.41      328.06      6.65 o 
  -1   6   1      147.61      189.66      5.83 o 
   0   6   1      148.93      178.14      5.06 o 
   1   6   1      982.27     1061.62     13.32 o 
   2   6   1      373.44      384.15      6.98 o 
   3   6   1        2.59       -2.33      2.33 o 
   4   6   1        8.61        5.12      2.80 o 
   5   6   1      202.47      187.00      6.24 o 
   6   6   1       25.76       10.32      3.64 o 
   7   6   1       11.15        9.25      5.00 o 
   8   6   1        0.60       -0.79      4.74 o 
   9   6   1       55.52       70.41     10.49 o 
  10   6   1       21.19       32.56      8.09 o 
  11   6   1      158.02      154.82     16.73 o 
 -11   7   1      259.21      306.50     28.12 o 
 -10   7   1       18.11       26.19     12.22 o 
  -9   7   1       22.68       21.32      8.62 o 
  -8   7   1        0.07       -2.42      7.95 o 
  -7   7   1       37.12       50.88     13.34 o 
  -6   7   1        0.67        2.67      5.03 o 
  -5   7   1        0.25       -2.17      2.70 o 
  -4   7   1      401.93      359.87      8.52 o 
  -3   7   1       18.91       18.60      3.57 o 
  -2   7   1      315.14      367.83      8.23 o 
  -1   7   1      292.50      305.98      8.39 o 
   0   7   1      193.74      187.99      7.07 o 
   1   7   1      332.73      317.40      9.73 o 
   2   7   1      580.15      544.94     10.99 o 
   3   7   1     1425.41     1333.46     17.37 o 
   4   7   1     1419.36     1259.68     16.00 o 
   5   7   1      369.51      335.35      8.21 o 
   6   7   1       52.05       49.66      8.38 o 
   7   7   1      439.73      407.07     23.45 o 
   8   7   1       10.00        0.06      6.52 o 
   9   7   1       10.17        0.82      9.94 o 
  10   7   1       92.76       82.21     13.46 o 
  11   7   1      523.26      564.87     37.28 o 
 -10   8   1      230.86      316.84     27.76 o 
  -9   8   1        0.11       -7.30      9.80 o 
  -8   8   1        8.11       21.43      7.67 o 
  -7   8   1       64.30       73.94     10.18 o 
  -6   8   1      274.76      274.24     14.96 o 
  -5   8   1      269.35      235.09      8.12 o 
  -4   8   1     1742.07     1525.26     18.79 o 
  -3   8   1      153.82      160.93      6.77 o 
  -2   8   1      192.16      193.06      7.81 o 
  -1   8   1       40.15       38.33      4.79 o 
   0   8   1        3.40        7.81      3.60 o 
   1   8   1      589.16      557.56     11.85 o 
   2   8   1       73.74       67.15      5.69 o 
   3   8   1      645.13      531.75     11.74 o 
   4   8   1      709.39      694.57     14.60 o 
   5   8   1      178.70      167.26     10.25 o 
   6   8   1       23.74       20.35      7.57 o 
   7   8   1      138.29       96.59     19.46 o 
   8   8   1       46.69       44.56      9.48 o 
   9   8   1       42.89       60.67     16.15 o 
  10   8   1        0.69      -10.32     10.32 o 
 -10   9   1        9.03       33.25     13.41 o 
  -9   9   1      330.50      393.83     29.55 o 
  -8   9   1        3.54        5.04     13.45 o 
  -7   9   1      624.64      622.26     32.15 o 
  -6   9   1        0.61        1.28     11.15 o 
  -5   9   1        8.10        6.89      6.44 o 
  -4   9   1       76.57       60.24      6.88 o 
  -3   9   1      200.85      234.12      9.52 o 
  -2   9   1      736.95      771.16     14.28 o 
  -1   9   1      330.18      325.28      9.79 o 
   0   9   1      114.02      111.42      6.81 o 
   1   9   1     1334.72     1173.73     18.35 o 
   2   9   1      178.40      175.75      8.03 o 
   3   9   1      242.09      213.18     11.54 o 
   4   9   1       85.31       92.36      6.92 o 
   5   9   1       94.50      113.91     12.45 o 
   6   9   1      716.21      679.82     42.57 o 
   7   9   1       16.44       24.84      8.29 o 
   8   9   1      544.52      550.55     22.71 o 
   9   9   1       72.73       92.49     19.15 o 
  10   9   1      153.12      191.09     26.01 o 
  -9  10   1        5.47       11.91      8.92 o 
  -8  10   1      370.61      398.86     20.54 o 
  -7  10   1       45.30       71.20     15.58 o 
  -6  10   1      137.33      131.32     12.96 o 
  -5  10   1        0.01       20.20      7.16 o 
  -4  10   1        0.48        6.55      4.82 o 
  -3  10   1       38.29       57.25      6.93 o 
  -2  10   1       78.19       69.23     10.11 o 
  -1  10   1      172.26      163.07     13.11 o 
   0  10   1      403.90      378.39     18.87 o 
   1  10   1      104.79       88.57      8.18 o 
   2  10   1      177.32      189.09     10.97 o 
   3  10   1      137.25      117.28      9.19 o 
   4  10   1       11.33        9.28      7.25 o 
   5  10   1       93.38      113.04     12.01 o 
   6  10   1       13.47       17.28      7.72 o 
   7  10   1       12.02       17.51      8.52 o 
   8  10   1      318.19      357.04     19.45 o 
   9  10   1       27.61       42.76     25.12 o 
  -8  11   1      134.62      131.80     19.80 o 
  -7  11   1        8.84       13.93     11.25 o 
  -6  11   1       35.26       61.72     16.03 o 
  -5  11   1        0.08        8.98     10.38 o 
  -4  11   1       16.90       18.00      7.08 o 
  -3  11   1      132.63      155.60     13.46 o 
  -2  11   1       74.28       70.92     10.37 o 
  -1  11   1       50.80       43.34      9.13 o 
   0  11   1       69.75       92.46     13.83 o 
   1  11   1       93.99      120.36     12.60 o 
   2  11   1       28.40       33.16      8.10 o 
   3  11   1       49.09       44.57      8.81 o 
   4  11   1      187.89      192.20     13.42 o 
   5  11   1       74.12       67.55     10.54 o 
   6  11   1       55.23       49.43     10.23 o 
   7  11   1       45.74       46.53     15.29 o 
   8  11   1       40.31       62.34     11.43 o 
  -7  12   1       75.00      105.13     19.11 o 
  -6  12   1       32.30       27.75     13.26 o 
  -5  12   1      164.05      218.54     25.41 o 
  -4  12   1        7.55       39.21      8.69 o 
  -3  12   1       22.40       38.78      8.72 o 
  -2  12   1       28.46       28.41     16.13 o 
  -1  12   1       41.49       59.43     10.34 o 
   0  12   1       15.62       17.69      7.61 o 
   1  12   1       45.03       43.89      9.36 o 
   2  12   1       87.79      114.86     12.70 o 
   3  12   1       93.66      110.24     12.35 o 
   4  12   1        8.38       18.13      7.96 o 
   5  12   1      102.93      109.09     19.12 o 
   6  12   1      160.65      151.75     22.07 o 
  -5  13   1       43.37       31.22     12.87 o 
  -4  13   1      267.18      320.47     27.07 o 
  -3  13   1        3.11       17.56     12.27 o 
  -2  13   1        6.46        7.04     10.44 o 
  -1  13   1       62.72       69.79     11.03 o 
   0  13   1      149.98      163.49     15.36 o 
   1  13   1        1.92       11.41      7.98 o 
   2  13   1      199.24      245.69     17.42 o 
   3  13   1       64.32       47.00     10.06 o 
   4  13   1     1466.30     1529.27     59.31 o 
   5  13   1      160.42      211.07     26.41 o 
  -2  14   1      115.51      146.42     15.13 o 
  -1  14   1      223.38      223.30     47.58 o 
   0  14   1       48.27       59.01     10.71 o 
   1  14   1       76.37       84.73     11.99 o 
   2  14   1       66.10       81.28     11.85 o 
 -13   0   2       21.34        6.27      9.00 o 
 -12   0   2       15.14       12.41      9.04 o 
 -11   0   2      281.64      319.80     18.15 o 
 -10   0   2      351.58      345.34     17.70 o 
  -9   0   2      126.92      134.97     12.06 o 
  -8   0   2     2974.32     2882.15     51.10 o 
  -7   0   2     1297.93     1194.00     43.20 o 
  -6   0   2      169.77      165.70      4.77 o 
  -5   0   2      625.89      668.56      8.93 o 
  -4   0   2     1421.74     1414.33     14.55 o 
  -3   0   2    32430.65    32149.43    276.92 o 
  -2   0   2      961.95      906.99     19.44 o 
  -1   0   2     2346.24     2202.92     20.26 o 
   0   0   2        6.70       -0.22      1.07 o 
   1   0   2     6200.08     6081.86     94.15 o 
   2   0   2      138.28      155.11      5.97 o 
   3   0   2     1587.25     1615.75     15.77 o 
   4   0   2      155.58      155.00      4.03 o 
   5   0   2      538.91      578.39      7.91 o 
   6   0   2       55.77       78.33      3.96 o 
   7   0   2     2277.18     2186.89     26.80 o 
   8   0   2     2548.07     2563.60     46.55 o 
   9   0   2     1377.45     1361.92     32.32 o 
  10   0   2      172.82      172.45     35.33 o 
  11   0   2        3.14        2.06      8.59 o 
  12   0   2       50.44       56.32     16.61 o 
 -13   1   2        4.55        9.65      7.29 o 
 -12   1   2       36.62       38.53      7.46 o 
 -11   1   2       18.20       11.90      5.83 o 
 -10   1   2        2.73        4.14      4.97 o 
  -9   1   2      493.89      500.76     13.60 o 
  -8   1   2       25.44       21.35      4.61 o 
  -7   1   2       10.95       10.04      3.66 o 
  -6   1   2       22.15       13.91      2.47 o 
  -5   1   2      175.78      169.41      4.31 o 
  -4   1   2      489.61      531.63      6.48 o 
  -3   1   2     6080.65     6168.83     43.40 o 
  -2   1   2     7994.87     7927.21     57.91 o 
  -1   1   2      143.11      128.84      2.82 o 
   0   1   2      309.74      301.44      3.38 o 
   1   1   2     2785.18     2865.44     20.04 o 
   2   1   2     2142.30     2058.30     12.90 o 
   3   1   2      421.20      361.80      4.41 o 
   4   1   2      125.05      120.46      3.16 o 
   5   1   2      140.70      133.68      3.51 o 
   6   1   2      773.69      762.95      7.68 o 
   7   1   2      502.71      488.96      8.36 o 
   8   1   2      179.21      180.46      8.08 o 
   9   1   2        1.42        2.52      5.59 o 
  10   1   2      123.47      136.92      9.88 o 
  11   1   2       50.20       59.13      8.83 o 
  12   1   2       15.87        9.55      8.70 o 
 -13   2   2        0.59       -4.87     12.78 o 
 -12   2   2       18.98       35.09      7.48 o 
 -11   2   2        4.86       -0.55      5.28 o 
 -10   2   2      200.46      210.61     11.26 o 
  -9   2   2       58.16       65.75      6.77 o 
  -8   2   2      168.43      180.68      8.02 o 
  -7   2   2        0.33        2.01      2.76 o 
  -6   2   2      389.59      383.84      9.73 o 
  -5   2   2       49.36       59.51      3.33 o 
  -4   2   2     2327.09     2510.71     22.41 o 
  -3   2   2     2057.61     2101.95     19.36 o 
  -2   2   2     7232.86     7386.16     59.49 o 
  -1   2   2      867.03      914.60      9.09 o 
   0   2   2     7640.86     7951.79     59.10 o 
   1   2   2      163.28      137.20      2.92 o 
   2   2   2     1839.74     1738.42     14.14 o 
   3   2   2      446.66      540.91      6.63 o 
   4   2   2     2895.31     3031.04     20.77 o 
   5   2   2      196.74      217.94      4.40 o 
   6   2   2      702.03      713.79      8.24 o 
   7   2   2      398.13      380.34      7.83 o 
   8   2   2       94.76      100.26      5.82 o 
   9   2   2       22.14       34.61      5.63 o 
  10   2   2        0.03        2.48      4.85 o 
  11   2   2        1.92        2.29      6.05 o 
  12   2   2       68.28       83.55     13.18 o 
 -12   3   2        7.25        1.81      6.87 o 
 -11   3   2       89.40       88.92     10.34 o 
 -10   3   2       51.32       38.52      6.51 o 
  -9   3   2        0.15       -1.88      4.30 o 
  -8   3   2       33.67       39.55      5.21 o 
  -7   3   2       10.42       13.20      3.56 o 
  -6   3   2        0.93       -0.43      3.14 o 
  -5   3   2        1.15        1.42      1.44 o 
  -4   3   2      572.13      571.29      7.77 o 
  -3   3   2      920.45     1042.50     11.26 o 
  -2   3   2      320.59      327.67      5.13 o 
  -1   3   2      381.28      363.76      4.57 o 
   0   3   2      566.71      582.00      7.30 o 
   1   3   2     1086.84     1139.08      9.28 o 
   2   3   2       43.22       43.47      2.04 o 
   3   3   2      243.95      259.44      4.15 o 
   4   3   2        5.12        1.15      1.52 o 
   5   3   2        3.78        8.88      1.83 o 
   6   3   2      130.70      135.99      6.36 o 
   7   3   2       61.25       74.38      6.00 o 
   8   3   2        1.08        1.79      3.84 o 
   9   3   2      311.59      313.39     15.52 o 
  10   3   2        0.74        8.72      5.96 o 
  11   3   2       25.87       35.09      8.74 o 
  12   3   2       63.70       83.82     10.76 o 
 -12   4   2       15.05       11.24     11.66 o 
 -11   4   2      104.70      112.79     12.07 o 
 -10   4   2        5.59        2.21      6.22 o 
  -9   4   2      371.20      327.44     13.69 o 
  -8   4   2      176.36      156.83     10.44 o 
  -7   4   2       44.33       51.59      5.70 o 
  -6   4   2      244.99      250.53     10.72 o 
  -5   4   2      253.78      224.17      5.88 o 
  -4   4   2     1005.66     1039.22     13.21 o 
  -3   4   2      262.19      297.05      8.89 o 
  -2   4   2      233.23      287.23      7.52 o 
  -1   4   2      410.66      378.20      5.55 o 
   0   4   2      661.51      776.46      8.84 o 
   1   4   2      719.16      696.33      7.09 o 
   2   4   2        6.43        9.29      1.65 o 
   3   4   2       32.52       43.04      3.06 o 
   4   4   2        4.13        5.99      1.90 o 
   5   4   2       19.31       13.63      2.38 o 
   6   4   2       80.29       78.72      5.44 o 
   7   4   2      212.28      236.69      8.56 o 
   8   4   2      125.14      106.36      8.59 o 
   9   4   2      508.29      481.67     16.18 o 
  10   4   2      289.60      309.28     14.81 o 
  11   4   2      130.07      135.88     12.10 o 
  12   4   2       76.64       87.71     11.18 o 
 -12   5   2        8.75       20.02      9.90 o 
 -11   5   2       51.14       39.03     10.72 o 
 -10   5   2        3.99        1.04      7.43 o 
  -9   5   2       24.44       21.05      6.65 o 
  -8   5   2       67.78       42.98      6.28 o 
  -7   5   2      232.65      228.58      8.18 o 
  -6   5   2       34.69       45.70      5.91 o 
  -5   5   2       11.03       21.88      3.07 o 
  -4   5   2      321.54      363.71      9.34 o 
  -3   5   2       17.38       20.11      2.57 o 
  -2   5   2     1165.96     1286.51     12.37 o 
  -1   5   2     2070.52     2301.47     18.65 o 
   0   5   2     6324.27     6773.45     45.84 o 
   1   5   2      544.60      510.54      7.55 o 
   2   5   2       88.15       72.98      3.03 o 
   3   5   2      453.98      453.21      7.28 o 
   4   5   2       99.07       91.32      4.09 o 
   5   5   2        7.43        8.47      2.42 o 
   6   5   2       86.17       75.96      5.03 o 
   7   5   2      197.90      154.83      7.13 o 
   8   5   2      549.28      498.80     12.82 o 
   9   5   2       70.59       89.88      9.44 o 
  10   5   2       62.12       43.37      8.20 o 
  11   5   2       25.20       18.17      8.01 o 
  12   5   2       65.98       56.24     16.32 o 
 -12   6   2        0.10        1.40      8.97 o 
 -11   6   2       59.11       43.79      9.45 o 
 -10   6   2       75.67       69.90      9.63 o 
  -9   6   2        5.88       -0.49      7.00 o 
  -8   6   2      256.54      216.93     11.47 o 
  -7   6   2        1.14        6.33      3.74 o 
  -6   6   2       49.80       49.77      5.05 o 
  -5   6   2      162.78      162.17      6.36 o 
  -4   6   2      610.31      557.19     10.45 o 
  -3   6   2       71.77       79.42      5.74 o 
  -2   6   2      235.76      250.30      6.39 o 
  -1   6   2      229.04      213.82      5.84 o 
   0   6   2       75.31       95.14      4.31 o 
   1   6   2      255.07      276.73      6.67 o 
   2   6   2      582.94      610.69      8.71 o 
   3   6   2      990.80      981.54     12.58 o 
   4   6   2     1438.55     1287.84     14.43 o 
   5   6   2       31.66       22.83      3.21 o 
   6   6   2        1.35        3.21      3.20 o 
   7   6   2      378.76      386.46     11.31 o 
   8   6   2       17.31       11.15      5.47 o 
   9   6   2      182.87      176.29     22.56 o 
  10   6   2      373.88      370.58     27.58 o 
  11   6   2      112.37      119.08     41.31 o 
 -11   7   2      174.40      246.17     28.50 o 
 -10   7   2        6.68        4.27      9.06 o 
  -9   7   2        6.85       22.94     11.54 o 
  -8   7   2        0.38       -3.63      4.83 o 
  -7   7   2        0.16        2.78      4.95 o 
  -6   7   2       18.65       13.63      4.27 o 
  -5   7   2       35.70       41.95      4.28 o 
  -4   7   2      502.87      499.69     10.02 o 
  -3   7   2     1692.39     1617.30     18.49 o 
  -2   7   2        0.10       -1.10      2.86 o 
  -1   7   2      241.12      237.25      7.34 o 
   0   7   2        3.17        4.70      3.75 o 
   1   7   2        3.51        5.87      4.47 o 
   2   7   2       55.93       34.42      4.15 o 
   3   7   2        0.00        0.54      3.01 o 
   4   7   2      291.66      277.99      7.76 o 
   5   7   2      317.21      263.09      9.78 o 
   6   7   2        2.66        7.58      3.98 o 
   7   7   2       75.12       66.49     10.04 o 
   8   7   2        0.34        8.61      7.29 o 
   9   7   2        5.68       32.30     13.18 o 
  10   7   2        5.95        9.05     11.44 o 
  11   7   2        9.92       37.61     15.55 o 
 -11   8   2        9.51       25.38     13.89 o 
 -10   8   2       28.47       35.93     13.85 o 
  -9   8   2       12.43       16.65     11.26 o 
  -8   8   2       12.18       16.19     10.95 o 
  -7   8   2       34.44       40.11     14.72 o 
  -6   8   2       33.69       24.59      6.00 o 
  -5   8   2       62.46       89.96      8.56 o 
  -4   8   2      752.81      705.09     12.18 o 
  -3   8   2      426.89      371.90     14.75 o 
  -2   8   2      206.19      209.69      9.18 o 
  -1   8   2      239.29      215.65      7.85 o 
   0   8   2       43.71       49.78      5.24 o 
   1   8   2        0.14       -2.82      3.77 o 
   2   8   2       35.97       27.10      4.77 o 
   3   8   2        1.90        4.71      3.60 o 
   4   8   2     1022.75      978.79     17.62 o 
   5   8   2       87.60       93.79      6.71 o 
   6   8   2      568.97      479.66     22.08 o 
   7   8   2        3.81       -1.14      9.98 o 
   8   8   2        5.45       20.64     10.99 o 
   9   8   2       18.43       33.23     13.86 o 
  10   8   2        9.53        6.05     11.73 o 
 -10   9   2      279.71      297.81     31.20 o 
  -9   9   2       37.94       47.20     14.69 o 
  -8   9   2      105.69      117.50     12.80 o 
  -7   9   2       62.28       57.58      9.56 o 
  -6   9   2       90.79       74.06     10.18 o 
  -5   9   2        8.13       13.94      6.64 o 
  -4   9   2       41.77       46.03      5.60 o 
  -3   9   2       11.44        8.04      5.56 o 
  -2   9   2      905.77      879.99     15.28 o 
  -1   9   2       32.18       38.75      5.92 o 
   0   9   2        0.65       14.35      4.47 o 
   1   9   2      283.95      223.20      8.96 o 
   2   9   2       23.91       39.35      5.48 o 
   3   9   2       24.83       26.91      9.93 o 
   4   9   2      458.23      436.87     12.31 o 
   5   9   2        0.01        9.58      4.98 o 
   6   9   2     1347.71     1341.25     45.86 o 
   7   9   2       86.66      103.20     12.60 o 
   8   9   2      156.65      156.64     14.82 o 
   9   9   2        7.87       21.99     13.26 o 
  -9  10   2      297.91      325.11     18.47 o 
  -8  10   2      559.31      606.60     24.07 o 
  -7  10   2       27.15       42.56      9.30 o 
  -6  10   2       83.56       89.10     11.02 o 
  -5  10   2       94.00       75.52     10.05 o 
  -4  10   2      127.47      139.23     12.31 o 
  -3  10   2       34.12       28.24      7.86 o 
  -2  10   2      158.81      136.28     12.10 o 
  -1  10   2       53.61       45.41      8.43 o 
   0  10   2      531.97      509.91     15.48 o 
   1  10   2      111.32      140.57      8.71 o 
   2  10   2       78.50       69.10      7.67 o 
   3  10   2       47.51       45.89      6.97 o 
   4  10   2      109.21      127.80      9.76 o 
   5  10   2      185.09      177.30     14.77 o 
   6  10   2      613.97      616.54     38.78 o 
   7  10   2      115.10      115.71     23.42 o 
   8  10   2        5.92       20.48      8.95 o 
   9  10   2      167.58      209.01     23.13 o 
  -8  11   2       11.55       13.47     11.00 o 
  -7  11   2       12.05        7.48     10.28 o 
  -6  11   2        2.02       11.62     10.91 o 
  -5  11   2        2.53       -4.59      8.79 o 
  -4  11   2       70.20       77.43     10.20 o 
  -3  11   2        5.70       14.75      6.74 o 
  -2  11   2        1.05        2.36      6.20 o 
  -1  11   2        5.91        1.85      7.90 o 
   0  11   2        7.57        7.42      6.32 o 
   1  11   2      468.02      437.90     19.39 o 
   2  11   2        4.76        6.55      5.25 o 
   3  11   2        5.08        7.97      5.21 o 
   4  11   2        1.49       10.27      5.58 o 
   5  11   2        9.99       20.98      7.96 o 
   6  11   2       27.51       32.09      9.60 o 
   7  11   2       74.55       67.67     11.48 o 
   8  11   2        0.05       13.34      8.64 o 
  -7  12   2      204.95      232.49     26.63 o 
  -6  12   2      472.59      512.53     32.69 o 
  -5  12   2       14.41       11.65     11.23 o 
  -4  12   2       50.09       59.61     10.04 o 
  -3  12   2        3.69        0.01      7.09 o 
  -2  12   2        5.19       15.06      7.17 o 
  -1  12   2       31.95       41.96      9.16 o 
   0  12   2       81.24       80.20     10.75 o 
   1  12   2       18.45       21.16      8.09 o 
   2  12   2      213.94      244.11     16.36 o 
   3  12   2        5.47       -8.06      8.30 o 
   4  12   2       26.80       53.21      9.85 o 
   5  12   2       83.15      115.99     19.89 o 
   6  12   2        1.39       10.53     10.51 o 
  -5  13   2       13.05       28.02     13.02 o 
  -4  13   2       22.97       83.28     17.19 o 
  -3  13   2       17.87       24.05      7.84 o 
  -2  13   2        7.78       15.85      7.97 o 
  -1  13   2        5.73       23.35      9.14 o 
   0  13   2       18.26       39.49      9.55 o 
   1  13   2       23.16       38.53      9.68 o 
   2  13   2        7.41       22.65      8.75 o 
   3  13   2        0.08        6.93      7.85 o 
   4  13   2       11.35       29.83     13.20 o 
   5  13   2       44.99       55.17     16.34 o 
  -2  14   2        9.55       24.46     11.08 o 
  -1  14   2      108.93      148.58     15.12 o 
   0  14   2      230.78      285.09     34.29 o 
   1  14   2       64.88       89.96     12.66 o 
 -13   1   3      233.53      242.28     16.23 o 
 -12   1   3        6.69       16.58      6.55 o 
 -11   1   3       18.20       12.53      5.84 o 
 -10   1   3      140.34      147.23      9.57 o 
  -9   1   3      218.59      221.01     14.63 o 
  -8   1   3      138.37      132.48      7.21 o 
  -7   1   3       54.33       45.98      4.55 o 
  -6   1   3       17.62       19.97      2.52 o 
  -5   1   3     5061.89     5353.69     37.48 o 
  -4   1   3     1884.08     1890.07     15.42 o 
  -3   1   3     2882.62     2775.45     39.91 o 
  -2   1   3    31476.29    31309.78    258.22 o 
  -1   1   3     2522.01     2567.02     27.19 o 
   0   1   3     3575.89     3702.88     39.58 o 
   1   1   3     2045.56     1941.94     15.62 o 
   2   1   3       49.11       33.67      1.74 o 
   3   1   3       69.93      106.87      2.81 o 
   4   1   3       87.68       87.97      3.54 o 
   5   1   3        0.34        0.05      1.65 o 
   6   1   3     1577.20     1546.34     13.30 o 
   7   1   3      141.54      156.77      5.64 o 
   8   1   3       61.62       65.56      5.66 o 
   9   1   3      108.60      101.65      6.87 o 
  10   1   3       98.06      108.96      8.51 o 
  11   1   3       44.75       42.46      9.85 o 
  12   1   3       30.80       42.47     10.91 o 
 -13   2   3       99.43      104.28     14.78 o 
 -12   2   3      117.88      135.61     10.67 o 
 -11   2   3      116.07      135.47     10.04 o 
 -10   2   3      373.93      382.56     14.11 o 
  -9   2   3       31.01       36.96      6.03 o 
  -8   2   3       33.01       38.70      5.88 o 
  -7   2   3       52.42       64.65      4.34 o 
  -6   2   3      259.89      273.90      6.79 o 
  -5   2   3     1348.51     1453.41     13.57 o 
  -4   2   3       68.59       87.17      5.01 o 
  -3   2   3      367.04      367.65      5.50 o 
  -2   2   3     9632.66     9854.78     71.67 o 
  -1   2   3     1272.90     1297.18     10.27 o 
   0   2   3     1955.04     1848.20     13.35 o 
   1   2   3      709.72      691.86      6.07 o 
   2   2   3     1126.93     1117.78      9.45 o 
   3   2   3     1118.79     1102.75      9.87 o 
   4   2   3       48.51       49.28      2.46 o 
   5   2   3      474.30      509.33      6.55 o 
   6   2   3        0.03        0.46      2.15 o 
   7   2   3      168.97      159.49      5.79 o 
   8   2   3        3.34        3.90      3.33 o 
   9   2   3       36.72       52.76      6.34 o 
  10   2   3      104.03      114.22     10.26 o 
  11   2   3       57.46       92.45     10.02 o 
  12   2   3       18.08       29.20     10.02 o 
 -13   3   3        0.26        1.21     12.59 o 
 -12   3   3       18.42       28.26      8.26 o 
 -11   3   3        7.97        1.51      6.20 o 
 -10   3   3       59.09       65.34      7.50 o 
  -9   3   3       21.49       24.98      5.57 o 
  -8   3   3       33.66       38.45      5.27 o 
  -7   3   3      152.00      174.02      6.49 o 
  -6   3   3      590.79      665.66     12.75 o 
  -5   3   3      148.34      155.23      6.04 o 
  -4   3   3      257.05      243.65      5.51 o 
  -3   3   3     1313.46     1290.58     12.19 o 
  -2   3   3     1128.78     1141.52      9.93 o 
  -1   3   3      696.79      740.40      7.97 o 
   0   3   3      157.16      147.24      3.34 o 
   1   3   3      483.39      508.00      5.56 o 
   2   3   3      145.70      143.19      3.09 o 
   3   3   3     3504.51     3650.45     24.27 o 
   4   3   3        5.75        6.22      1.64 o 
   5   3   3       50.29       52.55      2.85 o 
   6   3   3        7.34        7.16      2.66 o 
   7   3   3       42.01       39.63      4.68 o 
   8   3   3        9.37        0.61      4.07 o 
   9   3   3        3.74        4.60      5.31 o 
  10   3   3      122.82      116.55     10.63 o 
  11   3   3      165.83      183.29     13.22 o 
  12   3   3        1.91        7.22      8.36 o 
 -12   4   3       11.30        7.87      8.18 o 
 -11   4   3        0.16        1.77      6.77 o 
 -10   4   3        2.88       -3.74      5.60 o 
  -9   4   3      125.74      102.18      9.70 o 
  -8   4   3       82.53       62.69      7.66 o 
  -7   4   3       37.92       29.48      4.89 o 
  -6   4   3      831.16      840.38     15.08 o 
  -5   4   3       41.61       51.38      3.69 o 
  -4   4   3       99.60      100.15      3.92 o 
  -3   4   3      156.39      185.82      4.71 o 
  -2   4   3      524.15      522.05      6.22 o 
  -1   4   3      237.22      218.58      3.97 o 
   0   4   3     1902.01     1900.16     21.16 o 
   1   4   3      346.79      367.73      5.13 o 
   2   4   3      600.42      707.38      7.37 o 
   3   4   3        3.03        3.62      1.55 o 
   4   4   3      361.57      412.50      6.24 o 
   5   4   3      181.45      185.93      4.55 o 
   6   4   3      391.92      399.11      9.18 o 
   7   4   3        3.22       -2.44      3.69 o 
   8   4   3      495.53      436.11     13.70 o 
   9   4   3        5.39       16.19      6.26 o 
  10   4   3      459.16      450.99     16.90 o 
  11   4   3      153.59      174.68     13.26 o 
  12   4   3      141.45      186.12     36.60 o 
 -12   5   3       24.89       19.96     13.96 o 
 -11   5   3        1.26       -2.68      6.76 o 
 -10   5   3        6.00        1.18      7.21 o 
  -9   5   3       48.96       42.44      7.48 o 
  -8   5   3      117.87      111.30     10.61 o 
  -7   5   3       11.69       19.61      4.04 o 
  -6   5   3      217.97      215.35      7.65 o 
  -5   5   3        1.29        3.30      2.39 o 
  -4   5   3        0.39        1.40      2.39 o 
  -3   5   3      328.64      336.02      6.42 o 
  -2   5   3      144.14      151.77      4.30 o 
  -1   5   3     1289.20     1414.09     12.18 o 
   0   5   3      418.57      430.70      6.62 o 
   1   5   3      154.71      195.96      4.76 o 
   2   5   3      768.97      856.59      8.89 o 
   3   5   3       33.08       24.21      2.37 o 
   4   5   3       10.72       10.99      2.19 o 
   5   5   3      976.55      955.53     10.76 o 
   6   5   3       56.46       58.15      5.55 o 
   7   5   3      236.64      225.60      7.46 o 
   8   5   3      595.55      568.72     16.37 o 
   9   5   3        0.05       -4.02      6.52 o 
  10   5   3      145.00      145.01     11.94 o 
  11   5   3       37.08       46.15     11.53 o 
 -12   6   3       54.05       56.69     12.72 o 
 -11   6   3       15.51       24.43      8.81 o 
 -10   6   3       48.58       55.80      8.79 o 
  -9   6   3       23.93       33.73      7.40 o 
  -8   6   3        0.33        3.78      4.93 o 
  -7   6   3      387.74      361.72     11.27 o 
  -6   6   3        6.83        6.26      2.95 o 
  -5   6   3        2.00        6.15      2.88 o 
  -4   6   3      260.72      266.63      7.61 o 
  -3   6   3       92.79      114.81      5.12 o 
  -2   6   3       28.72       30.29      3.76 o 
  -1   6   3        4.92        4.68      2.43 o 
   0   6   3       47.25       56.35      3.33 o 
   1   6   3      250.14      260.53      6.58 o 
   2   6   3       69.61       78.76      4.12 o 
   3   6   3      517.49      517.52      8.39 o 
   4   6   3       24.88       20.01      3.03 o 
   5   6   3        1.92        1.59      3.05 o 
   6   6   3        0.13        8.12      3.13 o 
   7   6   3        0.02        7.03      5.15 o 
   8   6   3      135.36      113.40     11.89 o 
   9   6   3       49.99       53.00     14.39 o 
  10   6   3       13.80        2.92      8.44 o 
  11   6   3        0.36        1.77      9.74 o 
 -11   7   3        1.64       -1.50      8.87 o 
 -10   7   3       27.91       44.56      8.93 o 
  -9   7   3      153.56      158.83     15.45 o 
  -8   7   3        7.26        7.72      7.54 o 
  -7   7   3      313.39      305.13     12.67 o 
  -6   7   3      174.34      155.75      8.17 o 
  -5   7   3     1155.90     1030.36     17.43 o 
  -4   7   3     3081.70     2915.23     28.46 o 
  -3   7   3      117.72      103.68      5.40 o 
  -2   7   3      448.13      419.90      9.15 o 
  -1   7   3        0.47        7.15      3.93 o 
   0   7   3       34.17       72.30      8.52 o 
   1   7   3      299.02      275.25     17.37 o 
   2   7   3     1135.05     1031.43     17.00 o 
   3   7   3      880.70      822.82     12.78 o 
   4   7   3      808.01      724.23     12.17 o 
   5   7   3      433.85      392.69      9.92 o 
   6   7   3       76.10       98.42     11.75 o 
   7   7   3       69.82       53.72      9.34 o 
   8   7   3       60.24       54.97      9.60 o 
   9   7   3       39.44       29.94     13.35 o 
  10   7   3        0.80        2.69     11.39 o 
  11   7   3       16.29       26.43     14.34 o 
 -11   8   3       22.95       33.75     14.25 o 
 -10   8   3       38.53       47.99     14.55 o 
  -9   8   3       59.46       54.90     12.25 o 
  -8   8   3        0.13       -3.85     10.98 o 
  -7   8   3       60.49       51.84      7.43 o 
  -6   8   3       63.50       73.49      7.89 o 
  -5   8   3      266.44      267.36      8.73 o 
  -4   8   3      147.98      164.85      6.81 o 
  -3   8   3      845.75      813.93     13.08 o 
  -2   8   3      213.21      201.84      7.84 o 
  -1   8   3       84.23      119.06      6.40 o 
   0   8   3        0.15        2.00      4.66 o 
   1   8   3        0.91       10.91      7.83 o 
   2   8   3      401.42      354.61     12.58 o 
   3   8   3      575.36      532.30     11.87 o 
   4   8   3      775.35      746.69     17.00 o 
   5   8   3        0.25       14.69      8.01 o 
   6   8   3      115.03      101.72     11.63 o 
   7   8   3       33.08       33.97      8.87 o 
   8   8   3       28.92       47.84      9.71 o 
   9   8   3       54.27       58.89     16.02 o 
  10   8   3      123.54      108.33     20.78 o 
 -10   9   3      201.86      211.77     26.21 o 
  -9   9   3       30.95       22.77     12.62 o 
  -8   9   3      115.75      119.07     12.67 o 
  -7   9   3       13.81       21.47      9.99 o 
  -6   9   3       22.56       18.57      6.10 o 
  -5   9   3        0.29        0.51      4.76 o 
  -4   9   3      727.52      668.89     15.22 o 
  -3   9   3      207.98      204.75      8.45 o 
  -2   9   3     1135.33     1070.28     19.95 o 
  -1   9   3      277.43      255.44     10.23 o 
   0   9   3       18.03       10.05      4.48 o 
   1   9   3       17.14       24.00      4.86 o 
   2   9   3      109.85      119.25      7.77 o 
   3   9   3       33.20       48.19      5.70 o 
   4   9   3      441.41      433.02     12.37 o 
   5   9   3       18.23       19.07      5.65 o 
   6   9   3      294.01      296.43     53.03 o 
   7   9   3      151.19      164.12     15.09 o 
   8   9   3      116.67      135.82     19.28 o 
   9   9   3        0.12        9.69     11.47 o 
  -9  10   3       33.63       42.35      9.59 o 
  -8  10   3        0.48       11.81      7.67 o 
  -7  10   3        0.82        4.78      6.42 o 
  -6  10   3       32.30       49.99      8.98 o 
  -5  10   3      139.07      120.49     18.61 o 
  -4  10   3       52.62       46.90      8.76 o 
  -3  10   3       37.82       34.98     12.38 o 
  -2  10   3       30.25       32.34      7.84 o 
  -1  10   3        7.47        7.05      6.20 o 
   0  10   3      125.72      119.24      8.69 o 
   1  10   3      275.81      249.16     10.77 o 
   2  10   3       70.89       78.71      7.18 o 
   3  10   3       42.78       59.43      9.26 o 
   4  10   3      114.24      103.52      9.08 o 
   5  10   3       50.49       38.38      8.85 o 
   6  10   3      101.66       92.19     12.44 o 
   7  10   3       13.78        6.04      8.29 o 
   8  10   3        0.16        8.25      7.98 o 
  -8  11   3        0.20       16.44     10.61 o 
  -7  11   3      163.21      253.78     26.14 o 
  -6  11   3       46.19       83.67     16.96 o 
  -5  11   3      102.29       81.53     16.05 o 
  -4  11   3       58.71       92.02     11.21 o 
  -3  11   3        2.20        4.61      6.15 o 
  -2  11   3       10.47        7.96      6.62 o 
  -1  11   3       98.93      111.91     12.11 o 
   0  11   3      173.51      131.43     12.90 o 
   1  11   3      397.17      370.56     14.20 o 
   2  11   3      107.66      117.90      9.77 o 
   3  11   3      160.08      160.79     11.09 o 
   4  11   3        0.74        8.05      5.56 o 
   5  11   3        3.98        6.97      7.71 o 
   6  11   3        3.84       12.71      8.11 o 
   7  11   3       10.74       36.83     10.00 o 
  -7  12   3       34.45       54.85     14.94 o 
  -6  12   3      189.95      222.63     25.59 o 
  -5  12   3      127.20      142.34     21.34 o 
  -4  12   3        0.03       17.51      7.28 o 
  -3  12   3       16.12       35.99     11.68 o 
  -2  12   3       67.70       63.94     10.47 o 
  -1  12   3       38.29       54.54      9.94 o 
   0  12   3      233.74      249.23     17.88 o 
   1  12   3      145.42      150.13     14.24 o 
   2  12   3       81.81       65.54     10.77 o 
   3  12   3        2.14        0.05      6.69 o 
   4  12   3       13.12       21.65      6.47 o 
   5  12   3      103.30      113.90     14.58 o 
   6  12   3        1.17       17.71     11.95 o 
  -5  13   3       64.15      100.24     19.32 o 
  -4  13   3      116.53      140.59     21.48 o 
  -3  13   3       27.26       37.50      9.16 o 
  -2  13   3        2.04        8.74     15.12 o 
  -1  13   3       30.11       40.15      9.48 o 
   0  13   3        0.25       18.18      8.63 o 
   1  13   3      355.70      420.11     20.81 o 
   2  13   3       20.60       33.18      9.47 o 
   3  13   3      100.90      125.13     14.03 o 
   4  13   3        0.26        7.08     12.69 o 
  -2  14   3       51.84       58.37     10.67 o 
  -1  14   3      147.92      196.20     17.28 o 
   0  14   3      390.07      481.68     23.08 o 
   1  14   3      433.81      479.12     30.49 o 
 -13   0   4       58.34       66.64     18.10 o 
 -12   0   4       22.88       22.56      9.68 o 
 -11   0   4        9.25       17.52      9.76 o 
 -10   0   4        0.90       -2.39      6.53 o 
  -9   0   4       20.55       22.61      8.07 o 
  -8   0   4      190.29      191.78     12.52 o 
  -7   0   4      437.03      430.47     15.77 o 
  -6   0   4        2.80        1.86      4.16 o 
  -5   0   4       36.54       53.23      2.97 o 
  -4   0   4     2898.92     2883.88     29.16 o 
  -3   0   4     6891.23     7072.96     73.91 o 
  -2   0   4     1576.14     1650.21     17.16 o 
  -1   0   4    12645.63    12361.42    229.80 o 
   0   0   4    12971.83    12831.34    225.60 o 
   1   0   4     1688.56     1737.63     17.41 o 
   2   0   4     3362.59     3258.15     31.26 o 
   3   0   4      776.81      828.05      9.67 o 
   4   0   4      230.73      258.57      5.72 o 
   5   0   4      905.13      964.04     12.54 o 
   6   0   4      449.69      439.80      8.00 o 
   7   0   4     3571.73     3515.41     33.77 o 
   8   0   4     1219.09     1159.63     27.71 o 
   9   0   4        6.50        4.14      6.14 o 
  10   0   4       22.22       22.38     11.37 o 
  11   0   4       30.48       30.39     13.61 o 
  12   0   4       21.65       32.62     14.14 o 
 -13   1   4        3.90       -0.22      8.20 o 
 -12   1   4       31.11       23.95      7.00 o 
 -11   1   4       35.66       44.02      7.11 o 
 -10   1   4       85.63       88.22      8.08 o 
  -9   1   4       74.36       72.58      6.94 o 
  -8   1   4      482.88      457.57     12.65 o 
  -7   1   4      727.76      731.01     13.87 o 
  -6   1   4     2081.83     2077.06     20.34 o 
  -5   1   4      440.64      473.69      7.22 o 
  -4   1   4     1971.48     1914.75     16.48 o 
  -3   1   4      999.17     1022.32     10.62 o 
  -2   1   4     6764.18     6861.89     47.40 o 
  -1   1   4     6989.96     6926.33     56.51 o 
   0   1   4      369.62      372.54      4.32 o 
   1   1   4     1923.02     1923.56     17.67 o 
   2   1   4     1359.02     1496.09     19.19 o 
   3   1   4       97.43      110.89      3.07 o 
   4   1   4        9.17       12.09      1.84 o 
   5   1   4      314.93      329.32      5.06 o 
   6   1   4        0.95       -0.86      2.70 o 
   7   1   4      470.18      458.26     13.55 o 
   8   1   4        9.07        2.23      3.41 o 
   9   1   4       40.61       38.14      5.19 o 
  10   1   4        7.64       13.59      8.97 o 
  11   1   4        2.87        2.81      7.21 o 
  12   1   4        0.81        6.71     12.69 o 
 -13   2   4        4.66        7.54      8.97 o 
 -12   2   4       98.30      114.78     10.32 o 
 -11   2   4      344.32      333.88     13.18 o 
 -10   2   4        8.33        1.57      5.02 o 
  -9   2   4      257.54      260.80     10.47 o 
  -8   2   4       23.52       20.67      4.68 o 
  -7   2   4       62.70       60.14      4.23 o 
  -6   2   4     1533.52     1528.17     16.89 o 
  -5   2   4      455.44      444.22      6.80 o 
  -4   2   4     2698.45     2982.80     23.20 o 
  -3   2   4      884.73      917.48      9.77 o 
  -2   2   4       56.13       47.77      3.28 o 
  -1   2   4    17628.15    18021.71    128.55 o 
   0   2   4       62.86       59.67      2.13 o 
   1   2   4      527.84      549.55      6.07 o 
   2   2   4      409.83      412.05      4.67 o 
   3   2   4        0.56       -0.44      1.46 o 
   4   2   4      588.05      605.78      6.77 o 
   5   2   4        4.20        1.62      1.91 o 
   6   2   4       50.55       52.91      3.35 o 
   7   2   4      799.95      762.70     11.00 o 
   8   2   4       39.17       33.48      4.36 o 
   9   2   4      126.32      140.24      8.69 o 
  10   2   4       11.66        7.99      5.99 o 
  11   2   4        7.58        2.65      7.39 o 
  12   2   4        0.79        0.40      8.24 o 
 -13   3   4        0.25        3.32      8.72 o 
 -12   3   4        0.09       -1.54      6.68 o 
 -11   3   4      136.38      126.77     11.46 o 
 -10   3   4       55.44       45.81      6.94 o 
  -9   3   4       32.92       33.18      6.04 o 
  -8   3   4      207.10      200.38      8.88 o 
  -7   3   4      209.63      229.72      7.20 o 
  -6   3   4      157.92      161.66      6.45 o 
  -5   3   4        0.00       -1.37      1.37 o 
  -4   3   4      541.94      516.70      7.57 o 
  -3   3   4      150.18      134.56      3.80 o 
  -2   3   4     1051.97     1145.59     10.59 o 
  -1   3   4     1528.32     1545.92     11.88 o 
   0   3   4      135.18      138.64      3.36 o 
   1   3   4      498.84      544.32      6.12 o 
   2   3   4        0.23        2.45      1.44 o 
   3   3   4       36.87       38.21      2.13 o 
   4   3   4      390.09      471.10      6.07 o 
   5   3   4       15.55       11.85      2.44 o 
   6   3   4       32.52       31.57      3.35 o 
   7   3   4      113.35      104.16      6.37 o 
   8   3   4       64.09       57.59      5.79 o 
   9   3   4        0.15       -3.14      4.50 o 
  10   3   4       27.84       31.92      7.84 o 
  11   3   4       39.72       25.53      9.53 o 
  12   3   4       59.44       57.47     20.00 o 
 -12   4   4        2.77        4.74      7.38 o 
 -11   4   4       23.90       30.54      7.97 o 
 -10   4   4        4.22       -5.51      5.51 o 
  -9   4   4      321.98      297.04     13.34 o 
  -8   4   4       17.51       10.28      5.35 o 
  -7   4   4      304.77      302.68      9.93 o 
  -6   4   4      146.42      143.98     11.62 o 
  -5   4   4      758.08      822.06     14.98 o 
  -4   4   4        0.87        0.12      1.94 o 
  -3   4   4       40.07       33.90      2.37 o 
  -2   4   4      331.45      300.32      5.24 o 
  -1   4   4       16.34       28.35      3.37 o 
   0   4   4      628.61      631.33      7.28 o 
   1   4   4      142.14      147.32      3.60 o 
   2   4   4      987.28     1026.60     10.25 o 
   3   4   4      524.98      547.92      6.64 o 
   4   4   4      746.44      784.02      8.90 o 
   5   4   4      229.63      228.30      7.30 o 
   6   4   4      526.28      556.22      8.98 o 
   7   4   4      703.67      646.12     12.88 o 
   8   4   4      482.55      470.28     12.82 o 
   9   4   4       89.44       92.98      8.30 o 
  10   4   4      180.63      196.39     13.12 o 
  11   4   4       44.10       44.56      8.78 o 
  12   4   4        1.23       16.62     14.17 o 
 -12   5   4       96.70       91.54     14.20 o 
 -11   5   4       23.84       21.98      8.13 o 
 -10   5   4       20.60       34.46      7.51 o 
  -9   5   4       34.03       34.40      7.29 o 
  -8   5   4       78.42       43.66      6.44 o 
  -7   5   4      123.22      100.00      6.33 o 
  -6   5   4      178.32      178.84      7.87 o 
  -5   5   4      223.39      261.49      6.66 o 
  -4   5   4      200.54      184.09      7.66 o 
  -3   5   4     1024.72     1006.75     11.66 o 
  -2   5   4      597.85      611.33      7.60 o 
  -1   5   4      626.93      634.01      7.68 o 
   0   5   4      224.96      237.43      6.98 o 
   1   5   4       13.54       11.53      1.97 o 
   2   5   4       27.32       32.73      2.18 o 
   3   5   4      348.22      385.96      6.21 o 
   4   5   4      109.34      128.39      4.15 o 
   5   5   4       64.03       65.10      3.48 o 
   6   5   4      366.92      343.38      8.45 o 
   7   5   4      132.18      132.83      7.41 o 
   8   5   4      234.87      241.30     12.68 o 
   9   5   4      191.91      185.89     12.13 o 
  10   5   4        1.13       -7.81      7.81 o 
  11   5   4        4.31       -0.64      8.57 o 
 -12   6   4       13.08        7.06      9.31 o 
 -11   6   4        0.40       -0.36      6.96 o 
 -10   6   4       21.84       32.65      8.18 o 
  -9   6   4       27.35       29.26     15.41 o 
  -8   6   4       59.71       59.54      7.94 o 
  -7   6   4      298.89      274.53      9.89 o 
  -6   6   4       14.51       13.74      3.90 o 
  -5   6   4      269.21      236.36      6.90 o 
  -4   6   4     1016.35      951.58     13.02 o 
  -3   6   4      708.05      752.81     11.19 o 
  -2   6   4      573.55      615.25     13.39 o 
  -1   6   4      569.53      562.78      8.23 o 
   0   6   4       21.91       39.35      3.06 o 
   1   6   4     1934.76     1894.34     18.30 o 
   2   6   4        3.71        2.19      2.26 o 
   3   6   4      978.40      941.07     11.62 o 
   4   6   4      672.29      624.63      8.79 o 
   5   6   4        4.40        5.17      3.40 o 
   6   6   4     1228.52     1123.64     19.26 o 
   7   6   4       79.98       92.18      9.00 o 
   8   6   4       36.57       50.80      9.67 o 
   9   6   4       23.94       24.61     12.55 o 
  10   6   4       35.35       23.69     14.05 o 
  11   6   4        2.82       -4.16      9.66 o 
 -11   7   4      140.30      159.94     26.13 o 
 -10   7   4       70.00       90.53     11.01 o 
  -9   7   4       11.62       10.09      7.69 o 
  -8   7   4        4.34        5.26      5.08 o 
  -7   7   4        0.11       -2.79      4.95 o 
  -6   7   4      150.44      132.38      8.26 o 
  -5   7   4       74.04       80.72      5.21 o 
  -4   7   4      818.77      743.60     12.04 o 
  -3   7   4       68.65       61.83      4.62 o 
  -2   7   4     1007.85      966.69     13.30 o 
  -1   7   4        6.83        6.30      4.01 o 
   0   7   4        0.38        4.93      3.43 o 
   1   7   4      203.67      206.29      6.26 o 
   2   7   4      263.38      254.84      6.84 o 
   3   7   4       29.50       25.42      4.04 o 
   4   7   4     1033.00      955.54     14.27 o 
   5   7   4       36.00       43.65      6.02 o 
   6   7   4      902.31      782.97     19.61 o 
   7   7   4        1.27        2.32      6.93 o 
   8   7   4        8.04       18.60      7.61 o 
   9   7   4       62.54       56.39     15.63 o 
  10   7   4       22.30       41.56     15.21 o 
 -11   8   4      111.38      206.14     26.78 o 
 -10   8   4        4.46       -7.54     10.72 o 
  -9   8   4       95.67      100.90     28.44 o 
  -8   8   4        5.63        3.90      8.85 o 
  -7   8   4       76.45       56.19      7.63 o 
  -6   8   4       21.21       19.01      5.83 o 
  -5   8   4       74.09       85.25      5.82 o 
  -4   8   4       92.17       88.16      5.49 o 
  -3   8   4     1138.13     1093.60     15.47 o 
  -2   8   4        2.74        3.70      3.58 o 
  -1   8   4        5.31        4.87      4.64 o 
   0   8   4       41.41       41.11      5.92 o 
   1   8   4      460.48      446.97     12.09 o 
   2   8   4       15.93       12.05      4.42 o 
   3   8   4     1293.18     1238.85     18.62 o 
   4   8   4      187.31      204.29      8.65 o 
   5   8   4       25.89       32.42      5.80 o 
   6   8   4      200.78      189.97     14.84 o 
   7   8   4        0.40        4.33     13.65 o 
   8   8   4       49.02       51.14     10.41 o 
   9   8   4       21.42       28.60     14.84 o 
  10   8   4       97.79      105.53     20.59 o 
 -10   9   4        0.02        9.33     11.58 o 
  -9   9   4       12.22        8.45     10.60 o 
  -8   9   4       87.61       94.71     11.44 o 
  -7   9   4       52.41       62.30      8.29 o 
  -6   9   4        0.23        4.16      5.89 o 
  -5   9   4       16.42       14.35      7.05 o 
  -4   9   4       21.96       22.37      4.73 o 
  -3   9   4        8.99        5.20      5.72 o 
  -2   9   4       10.76        9.95      4.79 o 
  -1   9   4      164.34      146.90     11.16 o 
   0   9   4      241.97      212.76      8.81 o 
   1   9   4        8.82        9.69      4.71 o 
   2   9   4      109.64      108.78      8.08 o 
   3   9   4      424.05      402.27     13.69 o 
   4   9   4       20.84       28.61      6.01 o 
   5   9   4       21.88       24.24      5.78 o 
   6   9   4       58.51       51.64      9.81 o 
   7   9   4       14.91       16.87      8.41 o 
   8   9   4       20.80       17.34      8.96 o 
   9   9   4       20.74       25.35      9.41 o 
  -9  10   4       16.96       34.93     13.37 o 
  -8  10   4        5.33       13.14      7.46 o 
  -7  10   4        0.39       16.76     10.15 o 
  -6  10   4      101.40      113.89     17.64 o 
  -5  10   4      117.74      133.73     18.11 o 
  -4  10   4      148.15      148.64     10.45 o 
  -3  10   4      219.06      208.28     13.65 o 
  -2  10   4        6.29        5.05      6.38 o 
  -1  10   4      701.92      592.78     21.03 o 
   0  10   4       94.31       69.30      7.17 o 
   1  10   4       72.25       74.64      7.38 o 
   2  10   4        9.37       20.32      6.24 o 
   3  10   4      644.14      633.55     17.71 o 
   4  10   4        3.53        6.23      6.46 o 
   5  10   4       94.98      120.54     15.05 o 
   6  10   4      106.24       94.35     11.96 o 
   7  10   4       47.89       64.23     11.16 o 
   8  10   4      459.98      553.09     33.91 o 
  -8  11   4        3.28       23.55     11.68 o 
  -7  11   4        2.25       25.02     11.21 o 
  -6  11   4      220.90      258.41     26.47 o 
  -5  11   4        0.07       -4.84      7.73 o 
  -4  11   4       38.06       31.02      7.82 o 
  -3  11   4        3.29        2.25      8.53 o 
  -2  11   4      281.92      252.15     14.83 o 
  -1  11   4      117.73      108.97     12.15 o 
   0  11   4       64.39       69.27      8.54 o 
   1  11   4        9.88       10.99      7.20 o 
   2  11   4      101.08      109.77      9.53 o 
   3  11   4       61.15       66.59     16.07 o 
   4  11   4      113.05      124.76     10.41 o 
   5  11   4        7.31       18.86      8.64 o 
   6  11   4        2.21       -3.55      7.01 o 
   7  11   4       59.17       82.50     12.72 o 
  -7  12   4       56.66       66.58     15.27 o 
  -6  12   4        0.64       17.26     11.11 o 
  -5  12   4       96.73       91.94     17.45 o 
  -4  12   4        0.22       15.89      7.16 o 
  -3  12   4       24.33       47.74     12.58 o 
  -2  12   4       70.27       88.36     17.86 o 
  -1  12   4      256.32      254.46     16.97 o 
   0  12   4      326.03      325.09     54.16 o 
   1  12   4       79.69       86.58     11.75 o 
   2  12   4      190.71      199.35     16.34 o 
   3  12   4      140.45      155.85     14.48 o 
   4  12   4       37.68       38.88      9.20 o 
   5  12   4        5.39       25.34      9.39 o 
   6  12   4        0.24       15.87      8.71 o 
  -5  13   4       22.39       38.11     13.53 o 
  -4  13   4       19.46       14.01     10.76 o 
  -3  13   4      118.33      124.15     26.79 o 
  -2  13   4       45.10       50.07     10.27 o 
  -1  13   4      205.64      239.92     18.42 o 
   0  13   4        5.26        7.16      7.39 o 
   1  13   4       87.60       76.07     14.97 o 
   2  13   4       14.14       -0.92     10.31 o 
   3  13   4        0.06        6.51      7.25 o 
   4  13   4       60.81       62.60     17.37 o 
  -1  14   4        2.14       32.96     13.99 o 
   0  14   4      314.72      399.13     21.35 o 
   1  14   4      112.86      143.54     15.35 o 
 -13   1   5        2.47        4.44      8.68 o 
 -12   1   5        0.66        3.89      6.12 o 
 -11   1   5       67.51       71.07      8.06 o 
 -10   1   5       18.28       13.94      7.70 o 
  -9   1   5      134.45      131.18      8.73 o 
  -8   1   5      559.73      566.59     13.96 o 
  -7   1   5        0.81        4.97      3.69 o 
  -6   1   5       60.26       55.39      3.48 o 
  -5   1   5     2268.34     2331.01     26.28 o 
  -4   1   5      661.74      678.61      8.21 o 
  -3   1   5      853.35      811.33      8.28 o 
  -2   1   5     1072.35     1034.06      8.77 o 
  -1   1   5    11818.92    12281.05     79.10 o 
   0   1   5     3055.84     3068.68     23.89 o 
   1   1   5     1230.87     1214.68     13.90 o 
   2   1   5       32.16       50.91      2.05 o 
   3   1   5      732.67      735.68      7.31 o 
   4   1   5     1732.15     1871.06     15.11 o 
   5   1   5      103.41       88.23      3.16 o 
   6   1   5       15.28       19.51      2.61 o 
   7   1   5     2762.90     2697.44     22.15 o 
   8   1   5      464.72      436.17      9.61 o 
   9   1   5        0.71        5.95      5.15 o 
  10   1   5       83.51       88.45     11.77 o 
  11   1   5        1.87       -7.03      7.03 o 
  12   1   5        9.63        7.22      8.93 o 
 -13   2   5       23.61       20.73     10.07 o 
 -12   2   5       22.20       21.70      6.90 o 
 -11   2   5       93.49       89.57      8.69 o 
 -10   2   5        0.56        4.05      4.95 o 
  -9   2   5       17.73        7.23      5.87 o 
  -8   2   5      357.55      361.04     10.59 o 
  -7   2   5      378.90      385.95      9.16 o 
  -6   2   5      215.56      213.19      6.14 o 
  -5   2   5     7581.61     8010.85     62.15 o 
  -4   2   5       12.71       11.58      1.78 o 
  -3   2   5      721.55      773.19      8.91 o 
  -2   2   5     2400.72     2452.31     16.53 o 
  -1   2   5      647.69      684.46      6.79 o 
   0   2   5       19.86        6.20      1.45 o 
   1   2   5      333.18      339.79      4.63 o 
   2   2   5     2230.39     2238.49     14.58 o 
   3   2   5     4009.18     4138.66     28.78 o 
   4   2   5      220.23      223.37      4.64 o 
   5   2   5      118.62      108.20      3.80 o 
   6   2   5      919.56      866.44     10.15 o 
   7   2   5      219.08      231.63      6.76 o 
   8   2   5      163.77      164.53      7.57 o 
   9   2   5       10.58        4.93      5.45 o 
  10   2   5      162.83      183.67     23.25 o 
  11   2   5       40.10       41.55     10.25 o 
  12   2   5      128.52      168.44     17.12 o 
 -13   3   5       77.36       91.78     14.40 o 
 -12   3   5      172.37      174.37     14.06 o 
 -11   3   5       42.05       29.98      7.88 o 
 -10   3   5      560.41      549.26     15.70 o 
  -9   3   5       14.89       18.21      5.49 o 
  -8   3   5      148.84      143.45      7.70 o 
  -7   3   5      202.30      219.76      7.22 o 
  -6   3   5        0.57        1.47      2.57 o 
  -5   3   5       92.29      120.43      4.40 o 
  -4   3   5     1430.13     1586.91     15.78 o 
  -3   3   5       12.11       11.02      1.96 o 
  -2   3   5     4340.37     4515.98     28.85 o 
  -1   3   5      118.81      125.77      3.13 o 
   0   3   5     2210.19     2188.33     16.50 o 
   1   3   5       11.90        7.91      1.45 o 
   2   3   5      937.05      929.95      9.70 o 
   3   3   5       72.93       85.62      9.45 o 
   4   3   5        0.04        2.53      1.61 o 
   5   3   5       90.66       97.98      3.79 o 
   6   3   5       34.12       34.97      2.97 o 
   7   3   5       12.94       13.01      4.05 o 
   8   3   5       78.25       78.71      6.30 o 
   9   3   5        8.85        5.44      4.73 o 
  10   3   5       37.00       35.57      7.49 o 
  11   3   5       41.33       41.43     10.30 o 
  12   3   5        7.25        2.57     16.62 o 
 -12   4   5      108.93      102.05     14.10 o 
 -11   4   5       13.37       14.14      7.10 o 
 -10   4   5       42.53       52.54      8.61 o 
  -9   4   5      425.89      414.70     15.30 o 
  -8   4   5      189.81      177.44     11.06 o 
  -7   4   5       29.57       42.89      4.79 o 
  -6   4   5      160.53      165.27      7.56 o 
  -5   4   5      186.96      177.11      5.64 o 
  -4   4   5       40.54       36.95      2.86 o 
  -3   4   5       36.74       51.80      2.77 o 
  -2   4   5      457.10      419.37      6.69 o 
  -1   4   5      883.03      917.74     12.48 o 
   0   4   5     2775.14     2904.79     21.68 o 
   1   4   5      546.32      548.43      6.79 o 
   2   4   5      880.73      997.10     10.88 o 
   3   4   5     1110.49     1058.49      9.98 o 
   4   4   5        3.83        4.80      1.82 o 
   5   4   5        1.21        2.29      2.11 o 
   6   4   5       90.13       86.00      4.94 o 
   7   4   5      364.21      355.25      9.89 o 
   8   4   5       21.40       26.56      5.34 o 
   9   4   5       69.24       70.69      7.18 o 
  10   4   5       14.30       21.91      7.14 o 
  11   4   5       47.74       39.86     15.77 o 
 -12   5   5        5.94        2.67     13.23 o 
 -11   5   5       19.55       21.49      7.88 o 
 -10   5   5       42.61       44.14      8.27 o 
  -9   5   5       38.09       36.81      7.55 o 
  -8   5   5       25.33       28.09      5.10 o 
  -7   5   5        0.01        0.51      2.85 o 
  -6   5   5       16.32       13.95      3.63 o 
  -5   5   5      565.96      542.33      9.28 o 
  -4   5   5      482.79      464.39      9.60 o 
  -3   5   5       24.21       35.42      5.00 o 
  -2   5   5      209.77      198.05      4.63 o 
  -1   5   5       57.30       63.11      2.79 o 
   0   5   5     1798.86     1934.66     16.54 o 
   1   5   5      450.69      482.67      6.89 o 
   2   5   5      332.74      371.81     11.36 o 
   3   5   5       65.21       54.72      2.99 o 
   4   5   5      203.97      184.67      4.82 o 
   5   5   5       94.99       83.52      3.81 o 
   6   5   5      199.85      199.75      6.87 o 
   7   5   5      399.31      405.85     11.96 o 
   8   5   5      567.67      595.32     17.55 o 
   9   5   5        4.54        9.06      7.41 o 
  10   5   5      251.27      262.32     22.57 o 
  11   5   5        4.29       13.64     13.00 o 
 -12   6   5        7.88       16.67     11.49 o 
 -11   6   5        8.59        4.11      7.70 o 
 -10   6   5       29.08       32.87      8.14 o 
  -9   6   5       52.06       51.10      8.12 o 
  -8   6   5       20.12       25.77      5.88 o 
  -7   6   5      133.67      136.26      9.43 o 
  -6   6   5      256.68      244.06      8.61 o 
  -5   6   5      103.42      115.48      5.62 o 
  -4   6   5       70.88       82.98      4.78 o 
  -3   6   5      303.49      275.01      8.11 o 
  -2   6   5        1.76        2.99      2.28 o 
  -1   6   5       72.07       88.80      4.20 o 
   0   6   5       63.13       74.48      4.30 o 
   1   6   5        5.30        9.06      3.87 o 
   2   6   5      233.08      268.40      6.16 o 
   3   6   5      315.07      289.02      7.59 o 
   4   6   5      135.19      141.17      5.38 o 
   5   6   5      146.92      137.51      5.27 o 
   6   6   5       25.82       18.20      5.50 o 
   7   6   5      165.40      159.49     10.82 o 
   8   6   5      355.57      365.26     14.81 o 
   9   6   5       66.16       56.89     15.11 o 
  10   6   5       34.25       48.69     15.25 o 
  11   6   5        3.51        3.92     12.11 o 
 -11   7   5      190.07      211.74     18.77 o 
 -10   7   5       75.81       83.68     10.47 o 
  -9   7   5       61.13       59.12     10.65 o 
  -8   7   5      326.48      293.56     15.38 o 
  -7   7   5       24.85       20.95      5.73 o 
  -6   7   5      687.89      688.86     15.24 o 
  -5   7   5      567.81      533.61     10.32 o 
  -4   7   5      800.72      709.45     11.69 o 
  -3   7   5     1403.82     1368.35     20.19 o 
  -2   7   5       38.05       38.34      3.88 o 
  -1   7   5      341.85      296.48      6.93 o 
   0   7   5       11.94        6.13      2.99 o 
   1   7   5      278.36      247.60      6.71 o 
   2   7   5       37.52       29.53      4.95 o 
   3   7   5        0.00       -0.92      3.39 o 
   4   7   5        4.15        1.60      3.16 o 
   5   7   5      784.95      714.84     15.27 o 
   6   7   5        0.01        6.55      5.83 o 
   7   7   5        2.97        4.10      6.00 o 
   8   7   5       34.10       38.08      9.51 o 
   9   7   5       14.16       22.37     13.29 o 
  10   7   5      268.18      329.88     28.83 o 
 -11   8   5        0.66       -6.89     13.48 o 
 -10   8   5        7.09        1.65      8.61 o 
  -9   8   5       16.48        3.78     11.79 o 
  -8   8   5        5.93       21.20      6.27 o 
  -7   8   5      393.32      363.63     13.89 o 
  -6   8   5       38.68       40.38      6.65 o 
  -5   8   5      540.19      526.51     25.68 o 
  -4   8   5       98.19      119.99      6.14 o 
  -3   8   5        0.33       -2.46      3.29 o 
  -2   8   5       14.82       14.86      5.03 o 
  -1   8   5      170.91      170.85      9.11 o 
   0   8   5       79.31       70.94     10.58 o 
   1   8   5      716.65      688.40     12.44 o 
   2   8   5     1226.73     1112.37     17.74 o 
   3   8   5     1557.12     1412.76     18.52 o 
   4   8   5      107.07      123.68      8.04 o 
   5   8   5      206.26      203.91     11.24 o 
   6   8   5       12.79       11.08      7.36 o 
   7   8   5       23.60       24.94      8.56 o 
   8   8   5        3.41        8.95      8.29 o 
   9   8   5        0.00        0.48     11.54 o 
  10   8   5       70.57       90.85     20.06 o 
 -10   9   5       13.34       34.87     14.28 o 
  -9   9   5       87.85       84.27     16.72 o 
  -8   9   5      146.76      166.83     12.11 o 
  -7   9   5      189.50      196.91     12.41 o 
  -6   9   5        4.23       11.36      5.58 o 
  -5   9   5       63.86       69.19     10.13 o 
  -4   9   5       16.77       23.12      8.98 o 
  -3   9   5      275.89      268.34     12.19 o 
  -2   9   5        0.61       -3.04      7.72 o 
  -1   9   5      313.68      271.26     11.83 o 
   0   9   5      406.65      357.32     14.00 o 
   1   9   5      350.81      366.42     11.60 o 
   2   9   5        4.66        8.68      7.46 o 
   3   9   5       49.89       35.06     12.25 o 
   4   9   5      636.78      580.89     16.75 o 
   5   9   5      608.85      584.24     17.26 o 
   6   9   5       36.91       24.06      8.53 o 
   7   9   5      126.38      139.60     14.19 o 
   8   9   5        3.44       17.53      9.07 o 
   9   9   5       44.96       57.63     17.17 o 
  -8  10   5        1.13        4.56      9.24 o 
  -7  10   5       59.77       81.00     16.10 o 
  -6  10   5        2.89        1.29      7.95 o 
  -5  10   5       18.62       13.40      7.83 o 
  -4  10   5        0.04        2.19      5.47 o 
  -3  10   5       70.57       72.56      9.79 o 
  -2  10   5       16.97       14.27      7.12 o 
  -1  10   5        1.77        5.29      5.39 o 
   0  10   5        2.22       -1.99      4.66 o 
   1  10   5      195.41      185.31     11.80 o 
   2  10   5        1.05        7.22      5.44 o 
   3  10   5        9.06        3.83      7.76 o 
   4  10   5       17.28       21.87      6.20 o 
   5  10   5        0.93        8.53      7.59 o 
   6  10   5        7.67       25.77      8.65 o 
   7  10   5        5.22       16.44      8.78 o 
   8  10   5      179.33      213.45     24.88 o 
  -8  11   5       82.37      105.40     17.61 o 
  -7  11   5       18.74       51.60     13.49 o 
  -6  11   5        3.99       11.96     11.32 o 
  -5  11   5        3.56       13.05     10.16 o 
  -4  11   5        8.89       21.11      7.23 o 
  -3  11   5       46.46       51.85      9.19 o 
  -2  11   5        7.60       13.07      7.12 o 
  -1  11   5        3.22       -5.53      5.53 o 
   0  11   5      154.64      165.81     11.55 o 
   1  11   5      188.41      191.79     12.21 o 
   2  11   5        2.00        9.86      5.88 o 
   3  11   5       50.83       61.70      8.00 o 
   4  11   5       48.36       62.06      8.23 o 
   5  11   5        5.69       24.67      8.99 o 
   6  11   5       95.41      114.58     13.83 o 
   7  11   5       36.52       51.35     11.36 o 
  -7  12   5       17.81       44.65     13.13 o 
  -6  12   5        3.38       15.21     11.72 o 
  -5  12   5       10.37       15.23     10.89 o 
  -4  12   5      220.01      248.11     26.50 o 
  -3  12   5      159.26      151.98     14.40 o 
  -2  12   5      126.27      124.96     16.16 o 
  -1  12   5      175.61      209.67     33.21 o 
   0  12   5      187.06      186.55     15.89 o 
   1  12   5      160.07      159.37     14.69 o 
   2  12   5      108.29      126.58     10.99 o 
   3  12   5       78.47      102.02     10.18 o 
   4  12   5      152.38      183.16     12.82 o 
   5  12   5       13.87       23.22      8.97 o 
   6  12   5       64.63       60.52     11.31 o 
  -5  13   5       36.48       44.86     13.99 o 
  -4  13   5       11.99       18.53     11.01 o 
  -3  13   5       19.87        6.37      7.20 o 
  -2  13   5       63.28       91.44     12.84 o 
  -1  13   5      246.73      226.10     18.20 o 
   0  13   5       44.24       44.55     10.21 o 
   1  13   5      153.70      157.20     15.87 o 
   2  13   5       11.55       13.49      7.89 o 
   3  13   5      157.32      166.79     15.65 o 
   4  13   5       39.92       70.07     17.27 o 
  -1  14   5       48.88       62.05     11.60 o 
   0  14   5       91.77      140.76     15.80 o 
 -13   0   6       77.09      103.81     20.19 o 
 -12   0   6       46.18       48.94     11.13 o 
 -11   0   6      100.84      117.24     13.55 o 
 -10   0   6       58.29       45.15      9.40 o 
  -9   0   6     1275.23     1225.57     46.85 o 
  -8   0   6      662.32      660.76     21.04 o 
  -7   0   6     2856.18     2834.11     48.92 o 
  -6   0   6     2398.65     2541.21     43.40 o 
  -5   0   6     4129.90     4241.08     42.33 o 
  -4   0   6     1422.59     1475.40     17.59 o 
  -3   0   6      316.52      289.97      7.97 o 
  -2   0   6     2932.00     3004.90     42.38 o 
  -1   0   6    50775.35    50204.44    636.64 o 
   0   0   6     8182.57     8447.24     89.11 o 
   1   0   6      503.77      553.07      7.61 o 
   2   0   6     2319.57     2455.52     24.90 o 
   3   0   6     2668.22     3165.60     36.39 o 
   4   0   6     1044.98     1054.63     15.14 o 
   5   0   6      594.45      615.52      9.90 o 
   6   0   6      831.57      841.22     12.72 o 
   7   0   6      488.86      489.02      9.95 o 
   8   0   6       92.51       96.96      9.94 o 
   9   0   6       57.63       59.76     14.10 o 
  10   0   6       42.19       56.29     15.28 o 
  11   0   6      127.01      168.79     23.43 o 
  12   0   6        7.14        8.82     12.04 o 
 -13   1   6        0.42       -3.64      7.85 o 
 -12   1   6        0.82       -5.11      5.77 o 
 -11   1   6        7.36        6.46      5.50 o 
 -10   1   6        1.29       -1.38      6.16 o 
  -9   1   6      387.95      382.27     14.04 o 
  -8   1   6      424.10      395.93     11.82 o 
  -7   1   6      681.75      711.39     14.62 o 
  -6   1   6        8.90        6.58      2.30 o 
  -5   1   6       46.19       52.24      5.56 o 
  -4   1   6     1128.51     1206.36     10.98 o 
  -3   1   6       46.66       45.50      2.23 o 
  -2   1   6        3.23        3.25      1.37 o 
  -1   1   6      412.85      387.63      4.61 o 
   0   1   6      463.38      511.31      6.37 o 
   1   1   6      453.63      417.62      6.20 o 
   2   1   6        0.37       -0.37      1.56 o 
   3   1   6      826.51      902.57      8.48 o 
   4   1   6      192.35      167.86      4.00 o 
   5   1   6      709.93      713.42      7.61 o 
   6   1   6      733.73      706.05      8.18 o 
   7   1   6       15.58        8.56      2.97 o 
   8   1   6      133.35      132.79      7.10 o 
   9   1   6       23.04       30.74      8.46 o 
  10   1   6        8.88        8.68      7.05 o 
  11   1   6        1.81       11.37      8.20 o 
  12   1   6        8.30        4.70      8.90 o 
 -13   2   6        1.05       -3.29      7.49 o 
 -12   2   6        9.06        7.07      9.29 o 
 -11   2   6      147.93      162.81     10.82 o 
 -10   2   6        3.11       -2.80      5.55 o 
  -9   2   6      156.26      156.32      9.35 o 
  -8   2   6      375.16      348.66     16.11 o 
  -7   2   6      401.80      421.90      8.57 o 
  -6   2   6      372.65      370.92      9.29 o 
  -5   2   6       42.49       50.80      3.74 o 
  -4   2   6      462.74      481.83      6.31 o 
  -3   2   6        1.65        2.40      1.46 o 
  -2   2   6     1600.56     1697.33     14.70 o 
  -1   2   6      111.79      108.57      3.10 o 
   0   2   6      540.91      540.65      5.97 o 
   1   2   6      238.16      259.14      5.29 o 
   2   2   6     2486.73     2474.95     17.82 o 
   3   2   6      677.88      702.42      8.29 o 
   4   2   6     1992.12     2015.88     16.54 o 
   5   2   6       11.97       17.13      2.44 o 
   6   2   6      845.88      805.74      9.87 o 
   7   2   6      258.87      274.28      7.10 o 
   8   2   6       27.52       27.82      4.91 o 
   9   2   6       12.35       14.31      5.84 o 
  10   2   6      142.84      171.99     15.35 o 
  11   2   6       30.45       38.94     10.44 o 
  12   2   6      138.24      173.33     17.77 o 
 -13   3   6       35.88       49.01     11.97 o 
 -12   3   6       82.73       84.49     13.03 o 
 -11   3   6        7.22       -1.66      7.49 o 
 -10   3   6      420.57      412.11     16.46 o 
  -9   3   6      405.95      348.29     12.17 o 
  -8   3   6       51.40       58.14      5.74 o 
  -7   3   6      933.36      906.68     14.39 o 
  -6   3   6        1.08       -0.04      2.77 o 
  -5   3   6      263.31      264.59      5.79 o 
  -4   3   6      272.81      289.31      5.14 o 
  -3   3   6      422.64      417.20      5.69 o 
  -2   3   6     1433.75     1481.20     11.70 o 
  -1   3   6      516.67      562.85      6.24 o 
   0   3   6       34.24       47.91      2.25 o 
   1   3   6       21.15       15.49      1.55 o 
   2   3   6     1117.54     1067.18     10.14 o 
   3   3   6     1418.38     1467.83     11.37 o 
   4   3   6       97.34      102.69      3.47 o 
   5   3   6       87.36       89.95      3.72 o 
   6   3   6       61.92       69.87      4.05 o 
   7   3   6        1.24       -1.42      3.47 o 
   8   3   6      126.05      117.48      7.20 o 
   9   3   6       13.22       16.16      5.35 o 
  10   3   6      208.43      225.30     17.39 o 
  11   3   6       10.13        8.91      8.48 o 
 -12   4   6        0.14        5.45      8.83 o 
 -11   4   6      324.72      311.22     15.12 o 
 -10   4   6       18.37        5.16      6.04 o 
  -9   4   6       74.08       66.35      8.27 o 
  -8   4   6      444.34      474.60     15.35 o 
  -7   4   6       35.24       24.38      3.85 o 
  -6   4   6      410.87      415.55     10.76 o 
  -5   4   6      336.70      334.37     11.86 o 
  -4   4   6        3.20        0.89      1.99 o 
  -3   4   6     3657.76     3803.95     27.58 o 
  -2   4   6      566.76      554.94      9.38 o 
  -1   4   6     4745.96     5153.08     33.66 o 
   0   4   6       20.99       15.50      1.90 o 
   1   4   6      391.93      410.19      5.84 o 
   2   4   6      647.89      640.16      7.89 o 
   3   4   6      954.39      918.64      9.18 o 
   4   4   6      193.37      230.10      7.02 o 
   5   4   6      434.23      437.40      7.58 o 
   6   4   6      168.57      139.43      5.83 o 
   7   4   6      689.08      647.11     13.06 o 
   8   4   6       24.47       28.90      5.61 o 
   9   4   6        1.13       -0.57      4.82 o 
  10   4   6        6.88       12.56     11.88 o 
  11   4   6        0.29       15.70     12.71 o 
 -12   5   6        2.77       11.82      9.10 o 
 -11   5   6       58.87       69.75     10.00 o 
 -10   5   6      112.16       98.40     10.30 o 
  -9   5   6        3.04        4.07     10.53 o 
  -8   5   6      187.93      178.31      8.93 o 
  -7   5   6        1.48       -1.51      2.90 o 
  -6   5   6       53.38       60.74      5.19 o 
  -5   5   6        0.86       -0.18      2.42 o 
  -4   5   6      326.41      291.90      6.88 o 
  -3   5   6      584.30      605.79      9.48 o 
  -2   5   6      105.05      126.90      4.05 o 
  -1   5   6       82.70       85.73      3.43 o 
   0   5   6      451.02      488.47      7.03 o 
   1   5   6       54.98       50.75      3.06 o 
   2   5   6      182.98      188.93      5.23 o 
   3   5   6        7.34        2.30      2.62 o 
   4   5   6      219.04      204.62      5.07 o 
   5   5   6      302.14      307.18      6.25 o 
   6   5   6      877.65      758.27     13.54 o 
   7   5   6      104.99       94.91      8.83 o 
   8   5   6       20.90        8.53      5.77 o 
   9   5   6        6.57       17.82      9.77 o 
  10   5   6       24.62       24.76      9.67 o 
  11   5   6        4.77        8.98     12.43 o 
 -12   6   6      163.75      215.64     19.59 o 
 -11   6   6       20.48       16.92      7.96 o 
 -10   6   6        1.14        4.53      6.76 o 
  -9   6   6       49.08       46.73      9.68 o 
  -8   6   6      201.43      207.43     16.21 o 
  -7   6   6        1.68        5.55      4.81 o 
  -6   6   6      259.28      250.81      8.65 o 
  -5   6   6     1716.38     1626.83     18.80 o 
  -4   6   6      772.72      724.63     13.05 o 
  -3   6   6      360.33      372.04      9.40 o 
  -2   6   6      296.70      288.26     18.20 o 
  -1   6   6      149.23      158.13      4.91 o 
   0   6   6        0.33       22.21      7.60 o 
   1   6   6       94.37       89.99      4.18 o 
   2   6   6      220.67      235.79      5.58 o 
   3   6   6      240.40      232.32      6.27 o 
   4   6   6      257.45      252.30      6.65 o 
   5   6   6      606.14      571.95     10.62 o 
   6   6   6      350.79      326.99     13.31 o 
   7   6   6        0.35        4.29      5.44 o 
   8   6   6       65.68       77.92      8.85 o 
   9   6   6        7.34       10.66      7.79 o 
  10   6   6      182.70      194.53     26.59 o 
  11   6   6      111.66      169.29     25.58 o 
 -11   7   6        2.52        8.43     16.70 o 
 -10   7   6        9.07        8.97      7.40 o 
  -9   7   6      120.96      122.70     11.16 o 
  -8   7   6       91.51       99.42      9.14 o 
  -7   7   6        2.38        7.53      4.87 o 
  -6   7   6        0.02        3.05      4.50 o 
  -5   7   6       49.92       57.52      4.73 o 
  -4   7   6      259.48      246.92      7.55 o 
  -3   7   6      312.56      281.65      7.68 o 
  -2   7   6        1.22       -0.80      2.55 o 
  -1   7   6       99.81       95.68      5.94 o 
   0   7   6      509.25      466.56      9.40 o 
   1   7   6       80.77       71.68      4.51 o 
   2   7   6       81.30       88.84      5.39 o 
   3   7   6      963.47      881.59     14.38 o 
   4   7   6        0.20       -1.71      3.04 o 
   5   7   6      312.49      289.79     12.88 o 
   6   7   6      118.61      108.25      9.66 o 
   7   7   6       33.88       39.13      7.73 o 
   8   7   6        8.94       17.47      7.13 o 
   9   7   6       14.76       26.64     13.64 o 
  10   7   6        3.18       29.75     13.68 o 
 -11   8   6       52.12       91.56     22.10 o 
 -10   8   6       10.85        3.16      8.78 o 
  -9   8   6        9.17        9.89     12.27 o 
  -8   8   6       59.96       60.78      7.80 o 
  -7   8   6        3.21        9.01      5.24 o 
  -6   8   6        3.49        5.20      4.99 o 
  -5   8   6      189.03      178.05      8.63 o 
  -4   8   6      421.52      425.30      9.71 o 
  -3   8   6       54.56       50.77      5.52 o 
  -2   8   6       10.94       10.29      6.29 o 
  -1   8   6        7.66       12.77      4.88 o 
   0   8   6     1507.76     1445.65     20.34 o 
   1   8   6      223.05      197.23      7.76 o 
   2   8   6      266.70      241.59      8.06 o 
   3   8   6      119.15      116.26      7.73 o 
   4   8   6      840.37      784.39     16.60 o 
   5   8   6      262.27      275.77     10.73 o 
   6   8   6      150.33      134.28     10.96 o 
   7   8   6       52.14       34.69     13.68 o 
   8   8   6       44.80       58.98     10.89 o 
   9   8   6       20.29       31.73     13.90 o 
 -10   9   6        7.45       21.27     12.50 o 
  -9   9   6       77.35       71.55     17.87 o 
  -8   9   6      174.62      227.83     13.24 o 
  -7   9   6        0.24       16.44      6.02 o 
  -6   9   6       19.93       15.56     16.63 o 
  -5   9   6        8.28       12.13      7.89 o 
  -4   9   6        6.37        5.93      5.50 o 
  -3   9   6       12.29       18.64      6.00 o 
  -2   9   6       42.81       50.87     12.52 o 
  -1   9   6      164.91      176.61     10.90 o 
   0   9   6      109.97      116.92      9.42 o 
   1   9   6        1.63       -1.76      5.14 o 
   2   9   6       19.66       11.79      4.58 o 
   3   9   6      111.30      110.80      8.18 o 
   4   9   6       16.43       15.11      4.89 o 
   5   9   6       49.34       53.55      7.27 o 
   6   9   6      318.82      326.81     18.39 o 
   7   9   6       20.74       11.51      8.62 o 
   8   9   6        0.63       12.92      8.94 o 
   9   9   6        5.71       21.51     13.37 o 
  -8  10   6       39.24       45.33     13.22 o 
  -7  10   6       83.93      106.96     13.04 o 
  -6  10   6       38.59       24.16     13.21 o 
  -5  10   6      187.03      185.66     15.48 o 
  -4  10   6      155.63      169.52     12.78 o 
  -3  10   6      147.23      171.90     13.69 o 
  -2  10   6      201.60      152.05     13.05 o 
  -1  10   6      407.95      389.75     14.47 o 
   0  10   6      144.33      119.37      8.60 o 
   1  10   6       33.97       21.68      6.25 o 
   2  10   6        6.65        8.69      6.04 o 
   3  10   6        4.43       10.24      5.47 o 
   4  10   6       35.20       34.88      9.83 o 
   5  10   6      155.01      150.73     14.28 o 
   6  10   6       32.96       50.33     10.76 o 
   7  10   6      434.84      478.60     32.09 o 
   8  10   6       51.35       66.37     25.94 o 
  -8  11   6        0.19       29.46     11.37 o 
  -7  11   6       20.91       48.89     13.85 o 
  -6  11   6        1.63        8.08     10.32 o 
  -5  11   6      236.51      277.06     23.14 o 
  -4  11   6       41.77       53.70     19.91 o 
  -3  11   6       20.67       25.88      7.58 o 
  -2  11   6        1.17        1.53      6.79 o 
  -1  11   6      499.96      519.68     20.73 o 
   0  11   6       30.57       28.43      7.41 o 
   1  11   6       59.72       46.65      7.63 o 
   2  11   6       69.68       79.60     11.30 o 
   3  11   6       17.96       27.30      6.63 o 
   4  11   6       84.36       90.21      9.49 o 
   5  11   6       18.15       33.15      9.44 o 
   6  11   6       13.96       16.78      8.73 o 
   7  11   6       35.59       48.01     11.00 o 
  -7  12   6        5.05       25.03     10.00 o 
  -6  12   6       19.12       34.44     12.61 o 
  -5  12   6       39.91       54.28     15.03 o 
  -4  12   6       24.91       28.76     12.43 o 
  -3  12   6        9.89       15.61      7.82 o 
  -2  12   6        1.20       14.45      7.78 o 
  -1  12   6       33.59       17.83     12.93 o 
   0  12   6       27.53       17.18      7.07 o 
   1  12   6       17.14       16.53      8.04 o 
   2  12   6       48.39       57.20      9.71 o 
   3  12   6        3.28       11.87      6.25 o 
   4  12   6        0.30        4.41      5.93 o 
   5  12   6       11.84       12.91      8.51 o 
  -5  13   6        1.20       40.65     13.39 o 
  -4  13   6        4.67       22.82     10.98 o 
  -3  13   6      155.22      176.18     16.13 o 
  -2  13   6      469.29      478.63     31.76 o 
  -1  13   6       52.01       56.41     34.99 o 
   0  13   6      293.45      280.32     18.61 o 
   1  13   6        3.04       15.20      8.25 o 
   2  13   6       42.04       61.09     11.29 o 
   3  13   6        0.04        6.29      7.01 o 
   4  13   6        0.29       21.04     17.35 o 
 -13   1   7       10.81        6.02      8.83 o 
 -12   1   7      155.68      153.10     11.62 o 
 -11   1   7       42.60       36.35      7.02 o 
 -10   1   7      219.57      230.52     11.16 o 
  -9   1   7      731.80      707.84     16.55 o 
  -8   1   7        4.99        0.50      3.82 o 
  -7   1   7       12.41        9.19      3.91 o 
  -6   1   7        1.98        0.92      2.13 o 
  -5   1   7      128.65      130.27      4.99 o 
  -4   1   7      790.88      761.18      8.72 o 
  -3   1   7      192.65      190.49      4.15 o 
  -2   1   7      558.00      522.52      6.34 o 
  -1   1   7     3317.94     3414.38     27.13 o 
   0   1   7       16.28       13.89      1.45 o 
   1   1   7        9.48       11.86      2.18 o 
   2   1   7      344.19      324.92      5.11 o 
   3   1   7       11.54        1.51      2.01 o 
   4   1   7      603.49      637.29      7.43 o 
   5   1   7        0.68       -1.77      2.10 o 
   6   1   7        4.75       13.11      5.60 o 
   7   1   7       45.03       45.87      3.66 o 
   8   1   7        0.85        7.99      5.04 o 
   9   1   7       62.22       80.41     10.70 o 
  10   1   7        2.87       -1.21      7.24 o 
  11   1   7      122.74      145.98     15.75 o 
  12   1   7        4.02        9.67      9.12 o 
 -13   2   7       33.71       29.03     10.35 o 
 -12   2   7       11.65        7.46      6.45 o 
 -11   2   7      285.48      281.55     13.06 o 
 -10   2   7      101.52       88.37      8.03 o 
  -9   2   7      475.63      452.85     13.64 o 
  -8   2   7     1177.18     1143.97     26.32 o 
  -7   2   7       48.45       50.54      4.23 o 
  -6   2   7      617.02      613.80     10.77 o 
  -5   2   7      244.81      243.43      4.35 o 
  -4   2   7       74.78       75.21      2.92 o 
  -3   2   7      188.63      204.68     13.21 o 
  -2   2   7     2608.17     2667.18     18.35 o 
  -1   2   7      669.46      725.84      7.82 o 
   0   2   7       37.59       35.64      1.88 o 
   1   2   7      813.89      939.02     12.92 o 
   2   2   7      102.19      130.72     11.52 o 
   3   2   7      217.85      239.68      4.77 o 
   4   2   7      243.37      277.19      6.23 o 
   5   2   7       63.13       56.14      3.48 o 
   6   2   7       29.36       31.03      3.53 o 
   7   2   7      160.78      141.80      6.46 o 
   8   2   7        5.52       -0.01      4.23 o 
   9   2   7      133.48      144.63     13.69 o 
  10   2   7       95.73      131.43     13.90 o 
  11   2   7        9.69       14.81      8.81 o 
 -13   3   7        5.02        8.58      8.71 o 
 -12   3   7       14.23       22.60      8.26 o 
 -11   3   7       78.16       82.78     10.06 o 
 -10   3   7      530.10      476.95     14.67 o 
  -9   3   7        2.43        0.24      4.39 o 
  -8   3   7      358.04      331.08     11.40 o 
  -7   3   7       49.56       54.40      5.03 o 
  -6   3   7       88.00       87.94      5.32 o 
  -5   3   7      121.10      129.65      5.33 o 
  -4   3   7       24.90       26.30      2.38 o 
  -3   3   7     3294.46     3415.86     23.22 o 
  -2   3   7     1579.39     1633.40     12.72 o 
  -1   3   7      347.98      336.84      4.84 o 
   0   3   7     2290.86     2427.99     18.25 o 
   1   3   7        7.50        3.05      1.26 o 
   2   3   7      481.37      586.62      7.41 o 
   3   3   7      157.96      161.45      3.27 o 
   4   3   7      621.49      657.81      7.54 o 
   5   3   7     1325.42     1240.04     12.43 o 
   6   3   7      651.90      607.51      9.43 o 
   7   3   7       93.83       94.37      6.38 o 
   8   3   7      164.07      159.64      8.14 o 
   9   3   7       21.17       28.44      6.80 o 
  10   3   7      199.61      239.39     17.17 o 
  11   3   7       52.58       31.49     15.20 o 
 -12   4   7        0.30       10.31     11.18 o 
 -11   4   7       43.55       56.96      8.99 o 
 -10   4   7        2.36       -5.31      5.31 o 
  -9   4   7       65.69       59.82      7.96 o 
  -8   4   7      101.28       92.79      9.15 o 
  -7   4   7        6.80        2.89      5.05 o 
  -6   4   7       20.71       19.69      3.89 o 
  -5   4   7        9.89        9.99      2.91 o 
  -4   4   7      167.27      164.95      4.48 o 
  -3   4   7     1743.60     1759.60     15.16 o 
  -2   4   7     1058.66     1134.82     10.30 o 
  -1   4   7       51.07       54.69      2.76 o 
   0   4   7      232.42      257.04      7.55 o 
   1   4   7       26.09       25.05      2.06 o 
   2   4   7      184.74      219.83      4.78 o 
   3   4   7       30.64       32.58      2.26 o 
   4   4   7       10.74        6.69      1.78 o 
   5   4   7       60.00       46.87      3.70 o 
   6   4   7      600.84      538.65     10.02 o 
   7   4   7      160.75      127.63      7.29 o 
   8   4   7      130.24      115.14      8.19 o 
   9   4   7       35.66       34.21      8.02 o 
  10   4   7      213.40      241.55     27.73 o 
  11   4   7      204.93      229.32     27.85 o 
 -12   5   7      211.12      216.19     19.17 o 
 -11   5   7        4.56       17.08      7.29 o 
 -10   5   7        0.84       -1.77      6.11 o 
  -9   5   7        0.11        1.86      5.48 o 
  -8   5   7      185.51      178.86      9.46 o 
  -7   5   7       99.56       91.54      6.11 o 
  -6   5   7       38.41       32.15      4.34 o 
  -5   5   7       83.62       75.96      4.50 o 
  -4   5   7      339.80      329.17      6.90 o 
  -3   5   7      303.59      312.35      5.95 o 
  -2   5   7      227.06      223.19      4.90 o 
  -1   5   7      360.00      355.84      7.61 o 
   0   5   7      364.83      389.78      7.68 o 
   1   5   7      388.42      327.30      6.10 o 
   2   5   7       99.95      106.93      4.92 o 
   3   5   7        7.13        9.11      2.62 o 
   4   5   7      795.53      752.99     10.42 o 
   5   5   7      438.24      396.45      8.80 o 
   6   5   7        9.15        4.21      3.41 o 
   7   5   7       17.82       10.29      6.07 o 
   8   5   7       23.72       13.91      6.39 o 
   9   5   7       22.55        7.93      6.76 o 
  10   5   7        5.12       16.86     12.90 o 
  11   5   7       13.00       17.12     13.52 o 
 -12   6   7       50.67       76.87     14.06 o 
 -11   6   7        2.00        4.70      8.42 o 
 -10   6   7       12.81        5.49      6.50 o 
  -9   6   7        2.47        8.15      7.47 o 
  -8   6   7      327.02      314.36     11.04 o 
  -7   6   7        5.10        7.78      4.65 o 
  -6   6   7      485.65      484.68     11.59 o 
  -5   6   7      105.61      120.23      5.80 o 
  -4   6   7     1327.20     1272.33     14.13 o 
  -3   6   7       82.12       85.82      5.17 o 
  -2   6   7       38.93       27.15      2.83 o 
  -1   6   7      596.39      573.09      9.68 o 
   0   6   7     1049.80     1063.73     12.57 o 
   1   6   7      148.10      176.48      5.34 o 
   2   6   7      452.87      386.68      7.78 o 
   3   6   7       31.18       37.35      3.65 o 
   4   6   7     2667.45     2486.89     25.42 o 
   5   6   7       98.24      102.93      5.65 o 
   6   6   7       81.78       92.90      8.92 o 
   7   6   7      280.94      262.88     13.24 o 
   8   6   7       41.64       59.51      8.53 o 
   9   6   7       79.69      103.41     21.49 o 
  10   6   7       83.00      108.83     20.57 o 
 -11   7   7        7.91        8.93      8.98 o 
 -10   7   7       54.94       38.41      9.03 o 
  -9   7   7        0.11        0.92      5.99 o 
  -8   7   7        0.29        1.40      5.06 o 
  -7   7   7      117.59      118.33      9.38 o 
  -6   7   7        0.90       -1.38      4.52 o 
  -5   7   7     1686.20     1611.80     19.37 o 
  -4   7   7     1216.96     1108.95     15.23 o 
  -3   7   7      292.34      274.38      6.80 o 
  -2   7   7     1720.77     1651.50     19.34 o 
  -1   7   7      794.62      747.24     13.35 o 
   0   7   7      268.77      263.95      7.54 o 
   1   7   7      843.99      827.10     11.81 o 
   2   7   7     1627.25     1501.64     21.40 o 
   3   7   7     1844.12     1688.87     21.30 o 
   4   7   7      538.58      499.15     12.58 o 
   5   7   7       10.49        3.75      3.74 o 
   6   7   7      316.18      304.92     13.98 o 
   7   7   7        0.46       -2.88      5.51 o 
   8   7   7       25.74       25.12      7.60 o 
  10   7   7      205.18      176.36     24.75 o 
 -11   8   7       45.11       54.08     12.44 o 
 -10   8   7       83.61       50.42     11.76 o 
  -9   8   7        1.12       -7.21      7.21 o 
  -8   8   7       18.13        6.18     12.35 o 
  -7   8   7       36.87       29.59      6.63 o 
  -6   8   7       85.61       89.80      9.91 o 
  -5   8   7     1399.12     1337.43     21.12 o 
  -4   8   7      343.15      327.77     11.02 o 
  -3   8   7        1.83       -3.32      4.09 o 
  -2   8   7      577.82      544.79     13.16 o 
  -1   8   7       50.39       49.27      5.87 o 
   0   8   7       31.09       15.01      4.54 o 
   1   8   7     1133.12     1040.70     15.56 o 
   2   8   7        4.92        6.13      5.06 o 
   3   8   7      560.78      525.49     13.70 o 
   4   8   7      139.34      131.97      8.53 o 
   5   8   7      263.10      251.55     12.51 o 
   6   8   7       15.84       15.84      6.77 o 
   7   8   7       11.71       14.74      7.59 o 
   8   8   7        2.88        9.73      8.99 o 
   9   8   7       36.33       21.17     13.75 o 
 -10   9   7       31.06       19.29      9.76 o 
  -9   9   7       72.98      109.02     14.21 o 
  -8   9   7      330.17      387.33     19.23 o 
  -7   9   7       88.66       88.69     13.21 o 
  -6   9   7        4.61        1.42      6.83 o 
  -5   9   7        0.24       -7.24      9.99 o 
  -4   9   7       14.70       16.89      6.29 o 
  -3   9   7      165.17      171.68     10.90 o 
  -2   9   7      122.29      103.94     13.93 o 
  -1   9   7       43.68       36.29      7.55 o 
   0   9   7      200.40      166.64      9.18 o 
   1   9   7      471.30      446.27     13.10 o 
   2   9   7      134.96      119.09      8.44 o 
   3   9   7        0.04        3.88      4.35 o 
   4   9   7       29.56       26.51      5.53 o 
   5   9   7       20.98       15.74      5.26 o 
   6   9   7       72.10       70.41      9.42 o 
   7   9   7       14.24        5.73     12.57 o 
   8   9   7       99.53      119.33     14.58 o 
   9   9   7       38.00       25.79     14.00 o 
  -8  10   7       19.36       25.52     11.00 o 
  -7  10   7        9.87       15.21     13.47 o 
  -6  10   7      170.05      170.87     15.43 o 
  -5  10   7        0.86       -6.23      6.23 o 
  -4  10   7       59.18       62.10      8.90 o 
  -3  10   7       67.22       80.34     10.41 o 
  -2  10   7       68.39       60.40     13.64 o 
  -1  10   7        4.53        9.70      6.97 o 
   0  10   7        1.90        7.54      5.70 o 
   1  10   7        9.04        9.00      5.72 o 
   2  10   7       21.72       25.73      6.66 o 
   3  10   7        2.07        4.85      5.32 o 
   4  10   7       22.55       28.83      6.30 o 
   5  10   7       43.04       59.54     10.81 o 
   6  10   7      225.22      237.74     18.39 o 
   7  10   7        2.98       13.95     13.13 o 
   8  10   7       21.94       21.81      9.41 o 
  -8  11   7       14.63       13.18      9.14 o 
  -7  11   7      213.50      208.93     24.34 o 
  -6  11   7        0.05        5.50      9.80 o 
  -5  11   7      194.25      171.58     15.99 o 
  -4  11   7       34.61       44.24      8.96 o 
  -3  11   7        7.83       22.12      7.67 o 
  -2  11   7        8.73        6.29      9.44 o 
  -1  11   7      219.95      203.07     15.78 o 
   0  11   7       15.59       -0.35      6.98 o 
   1  11   7      208.94      206.23     39.89 o 
   2  11   7       44.82       55.23      7.94 o 
   3  11   7      480.95      486.62     16.99 o 
   4  11   7      126.54      130.27     10.74 o 
   5  11   7      197.11      201.27     17.20 o 
   6  11   7        6.06        9.46      8.79 o 
   7  11   7       54.12       79.31     16.86 o 
  -6  12   7        0.10       12.62     10.26 o 
  -5  12   7      131.23      143.94     20.98 o 
  -4  12   7       84.43       82.59     16.89 o 
  -3  12   7       50.84       58.77     10.07 o 
  -2  12   7       17.54       14.48      7.96 o 
  -1  12   7        1.33        0.92      6.05 o 
   0  12   7       24.00       26.48      7.61 o 
   1  12   7        0.41       14.06      6.68 o 
   2  12   7        5.47       19.19      6.92 o 
   3  12   7        1.04       14.23      6.28 o 
   4  12   7       21.93       26.92      6.98 o 
   5  12   7       12.32       22.32     15.01 o 
  -4  13   7        9.11       10.18     11.04 o 
  -3  13   7       82.10      108.55     13.47 o 
  -2  13   7        1.30       -1.72      7.00 o 
  -1  13   7        0.50       -1.10      9.94 o 
   0  13   7      461.26      471.32     28.21 o 
   1  13   7       21.36       29.10      9.49 o 
   2  13   7       47.16       70.87     11.75 o 
   3  13   7      141.73      154.78     12.40 o 
 -13   0   8       15.82       -3.62     12.13 o 
 -12   0   8      104.17       93.34     13.81 o 
 -11   0   8       12.82       14.06      8.18 o 
 -10   0   8      212.85      217.53     16.26 o 
  -9   0   8      876.30      876.93     26.08 o 
  -8   0   8      531.61      525.61     20.31 o 
  -7   0   8      343.36      340.15     14.93 o 
  -5   0   8      147.74      140.21      5.76 o 
  -4   0   8      191.00      174.70      5.72 o 
  -3   0   8      137.59      144.87      5.95 o 
  -2   0   8      384.16      346.01     10.20 o 
  -1   0   8     1333.08     1352.32     22.13 o 
   0   0   8      176.11      164.55      7.47 o 
   1   0   8        1.70       -1.70      1.70 o 
   2   0   8     5523.19     6152.15     57.60 o 
   3   0   8       57.80       57.31      3.01 o 
   4   0   8       62.98       75.86      3.87 o 
   5   0   8        9.88        9.75      3.17 o 
   6   0   8      335.11      329.58      9.27 o 
   7   0   8      442.27      456.05     15.17 o 
   8   0   8       32.55       43.60     12.29 o 
   9   0   8       70.69       72.68     15.24 o 
  10   0   8       97.97       91.66     17.72 o 
  11   0   8      153.14      202.91     25.63 o 
 -13   1   8       49.18       39.76     11.10 o 
 -12   1   8       49.29       38.61      7.97 o 
 -11   1   8        4.91       11.44      5.67 o 
 -10   1   8      477.66      440.55     16.82 o 
  -9   1   8      252.01      264.56     18.24 o 
  -8   1   8       88.06       78.47      6.94 o 
  -7   1   8      930.17      947.73     17.45 o 
  -6   1   8      101.59      122.43      5.28 o 
  -5   1   8      138.26      158.10      4.59 o 
  -4   1   8      905.56      910.24      9.05 o 
  -3   1   8       33.64       39.89      2.43 o 
  -2   1   8      868.18      903.92      9.90 o 
  -1   1   8     1942.85     2103.47     18.13 o 
   0   1   8      124.07      137.99      2.63 o 
   1   1   8     2709.22     2702.22     27.72 o 
   2   1   8      219.47      282.52      4.66 o 
   3   1   8      296.97      341.50      4.77 o 
   4   1   8      268.75      275.92      4.98 o 
   5   1   8       16.73       13.97      2.43 o 
   6   1   8      222.15      236.14      5.65 o 
   7   1   8        0.13       -2.84      2.84 o 
   8   1   8       45.20       39.82      8.71 o 
   9   1   8        3.67        2.86      6.77 o 
  10   1   8      262.35      266.70     18.04 o 
  11   1   8       70.48       77.92     12.50 o 
 -13   2   8        5.07       21.11      9.73 o 
 -12   2   8        2.59       -5.30      5.30 o 
 -11   2   8       23.18       30.14      6.85 o 
 -10   2   8      270.84      242.79     11.33 o 
  -9   2   8      240.65      237.77     10.75 o 
  -8   2   8        0.77       -2.39      4.05 o 
  -7   2   8     1071.15     1056.38     15.61 o 
  -6   2   8      113.32      117.70      5.14 o 
  -5   2   8      619.36      639.82      8.93 o 
  -4   2   8     1548.93     1561.27     13.42 o 
  -3   2   8      145.55      168.57      3.93 o 
  -2   2   8      196.04      174.02      3.52 o 
  -1   2   8      559.01      559.10      5.78 o 
   0   2   8       65.88       90.80      2.69 o 
   1   2   8     5332.99     5380.74     51.56 o 
   2   2   8      492.03      559.53      8.00 o 
   3   2   8      679.07      715.54      9.04 o 
   4   2   8      415.03      404.41      6.41 o 
   5   2   8      164.17      155.16      4.97 o 
   6   2   8      245.83      242.86      7.42 o 
   7   2   8      181.92      196.83      7.17 o 
   8   2   8        9.00        2.65      5.26 o 
   9   2   8      180.41      185.49     15.24 o 
  10   2   8        3.46       17.36      8.10 o 
  11   2   8      165.54      167.13     16.60 o 
 -13   3   8        4.95       19.56      9.77 o 
 -12   3   8       12.16       11.44      7.61 o 
 -11   3   8       15.22       20.67      7.14 o 
 -10   3   8      184.39      202.20     13.16 o 
  -9   3   8        0.57       -4.24      4.24 o 
  -8   3   8        0.22       -3.02      3.85 o 
  -7   3   8      112.08      125.58      7.07 o 
  -6   3   8      128.49      136.09      6.15 o 
  -5   3   8       23.48       27.86      2.54 o 
  -4   3   8       71.59       64.63      2.80 o 
  -3   3   8     2164.44     2249.07     19.91 o 
  -2   3   8      261.34      315.67      4.84 o 
  -1   3   8       12.39       22.72      1.94 o 
   0   3   8     3389.97     3704.30     26.24 o 
   1   3   8       59.76       76.05      3.68 o 
   2   3   8       80.66      109.17      3.01 o 
   3   3   8        1.23        4.89      1.34 o 
   4   3   8       97.24       88.95      3.35 o 
   5   3   8      426.75      395.11      8.33 o 
   6   3   8      100.14      124.71     11.40 o 
   7   3   8       22.25       12.17      4.24 o 
   8   3   8      267.94      265.76      8.88 o 
   9   3   8       62.68       63.85      8.59 o 
  10   3   8      307.70      315.57     27.22 o 
  11   3   8        2.30       -4.91     11.64 o 
 -12   4   8      172.98      155.73     16.96 o 
 -11   4   8       95.83       86.44     10.61 o 
 -10   4   8       35.30       40.45      7.75 o 
  -9   4   8      391.23      377.08     15.24 o 
  -8   4   8        1.47        4.44      4.93 o 
  -7   4   8        7.89        9.87      3.86 o 
  -6   4   8      113.73      104.91      6.71 o 
  -5   4   8      174.76      158.09      5.53 o 
  -4   4   8      728.09      799.79      9.85 o 
  -3   4   8      182.40      186.11      4.71 o 
  -2   4   8     1210.02     1329.97     11.61 o 
  -1   4   8      231.96      263.83      4.79 o 
   0   4   8       15.92       20.44      2.02 o 
   1   4   8       44.45       49.12      2.45 o 
   2   4   8       35.82       44.62      2.77 o 
   3   4   8      274.61      264.29      4.49 o 
   4   4   8      134.88      133.59      4.05 o 
   5   4   8      408.15      411.28      8.80 o 
   6   4   8      515.99      451.86      8.46 o 
   7   4   8       55.02       52.08      7.45 o 
   8   4   8        1.89        4.71      5.81 o 
   9   4   8       39.76       29.81      9.00 o 
  10   4   8      336.40      373.83     29.74 o 
  11   4   8       96.29       90.11     19.81 o 
 -12   5   8        0.00        0.88      8.44 o 
 -11   5   8        0.60       -6.27      6.27 o 
 -10   5   8        2.27       -8.21      8.21 o 
  -9   5   8       85.88       88.10      9.35 o 
  -8   5   8       23.25       30.49      5.80 o 
  -7   5   8       28.32       28.20      4.54 o 
  -6   5   8      138.96      145.92      7.26 o 
  -5   5   8      213.31      196.11      7.03 o 
  -4   5   8       13.47       16.36      2.63 o 
  -3   5   8      239.02      262.71      5.66 o 
  -2   5   8       48.76       74.55      4.10 o 
  -1   5   8      775.16      831.94      9.87 o 
   0   5   8      320.85      309.05      6.07 o 
   1   5   8       13.96       17.54      2.59 o 
   2   5   8      561.65      542.52      8.56 o 
   3   5   8        0.12        1.30      2.39 o 
   4   5   8       33.37       29.47      5.33 o 
   5   5   8      598.10      522.87     10.22 o 
   6   5   8       15.05        2.21      3.63 o 
   7   5   8       15.68        5.40      5.95 o 
   8   5   8       24.33       31.01      7.27 o 
   9   5   8        0.36       11.28      8.23 o 
  10   5   8       15.38       22.26     14.07 o 
  11   5   8       48.15       77.21     18.77 o 
 -12   6   8      127.71      147.28     16.90 o 
 -11   6   8       38.22       40.08     13.81 o 
 -10   6   8        5.42       23.27      7.45 o 
  -9   6   8       63.59       66.35      8.86 o 
  -8   6   8       22.32       22.43      5.20 o 
  -7   6   8        7.85        8.84      4.85 o 
  -6   6   8      112.42      115.36      6.77 o 
  -5   6   8      856.92      847.54     13.07 o 
  -4   6   8      103.60      103.68      5.10 o 
  -3   6   8      154.74      143.13      5.23 o 
  -2   6   8      321.02      276.21      6.87 o 
  -1   6   8      713.78      666.37      9.77 o 
   0   6   8        3.32       11.00      2.59 o 
   1   6   8       97.73      106.31      5.22 o 
   2   6   8        4.97        6.02      2.85 o 
   3   6   8     4695.78     4251.90     37.87 o 
   4   6   8       14.35       14.78      4.60 o 
   5   6   8      801.18      745.38     12.56 o 
   6   6   8      207.82      179.18     11.61 o 
   7   6   8      105.04       87.14      9.33 o 
   8   6   8       16.42       11.40      6.75 o 
   9   6   8        0.56       -2.41      7.82 o 
  10   6   8       63.45       77.85     12.19 o 
 -11   7   8      122.86      150.18     16.44 o 
 -10   7   8        1.31       -6.01      6.76 o 
  -9   7   8       19.93       11.40      7.17 o 
  -8   7   8       74.24       59.36      7.79 o 
  -7   7   8       17.44       12.96      8.77 o 
  -6   7   8      312.76      311.37     12.70 o 
  -5   7   8       30.24       31.88      4.39 o 
  -4   7   8       82.87       83.16      5.04 o 
  -3   7   8      610.14      592.58     11.46 o 
  -2   7   8      240.98      229.62      7.72 o 
  -1   7   8      285.30      265.21      7.72 o 
   0   7   8     1948.43     1858.34     20.81 o 
   1   7   8       91.03       95.77      4.57 o 
   2   7   8      568.94      550.60     12.15 o 
   3   7   8      176.38      158.72      6.96 o 
   4   7   8       36.16       45.24      4.68 o 
   5   7   8       20.52       12.49      4.58 o 
   6   7   8       27.87       32.36      7.49 o 
   7   7   8        1.11       -1.54      5.75 o 
   8   7   8      320.67      310.18     15.06 o 
   9   7   8        3.76       -3.83      9.49 o 
  10   7   8        1.17        3.15     10.66 o 
 -10   8   8       35.57       32.38     10.64 o 
  -9   8   8       33.06        9.99     10.57 o 
  -8   8   8      271.31      269.47     13.26 o 
  -7   8   8       15.85       15.15      8.12 o 
  -6   8   8       11.65       13.38      9.42 o 
  -5   8   8       25.76       24.20      6.18 o 
  -4   8   8        1.19       -2.18      4.52 o 
  -3   8   8      664.42      610.73     12.38 o 
  -2   8   8        0.70        0.73      4.81 o 
  -1   8   8      323.39      265.32      9.08 o 
   0   8   8       57.37       48.38      5.50 o 
   1   8   8       83.14       74.33      5.56 o 
   2   8   8       13.31       20.53      4.84 o 
   3   8   8      533.67      489.96     13.42 o 
   4   8   8        7.08        7.04      4.42 o 
   5   8   8        7.28       12.15      4.99 o 
   6   8   8       19.68       20.99      7.20 o 
   7   8   8       10.88       27.25      7.42 o 
   8   8   8       24.16       11.66      7.62 o 
   9   8   8       38.80       36.36     15.92 o 
 -10   9   8        0.75       -6.29     15.69 o 
  -9   9   8       72.27       75.16     19.74 o 
  -8   9   8      144.36      168.39     15.35 o 
  -7   9   8       55.55       66.89     14.15 o 
  -6   9   8       96.28       93.84     12.01 o 
  -5   9   8       69.01       58.08      9.91 o 
  -4   9   8       65.23       59.19     11.53 o 
  -3   9   8      251.50      254.92     11.85 o 
  -2   9   8       23.57       14.16      5.68 o 
  -1   9   8      406.14      336.60     11.51 o 
   0   9   8       37.37       37.30      6.90 o 
   1   9   8      100.70       96.68      8.00 o 
   2   9   8       52.79       52.54      6.53 o 
   3   9   8      144.87      144.57      9.25 o 
   4   9   8       90.01      103.47      8.18 o 
   5   9   8      456.19      458.65     13.92 o 
   6   9   8       12.46       11.65      6.79 o 
   7   9   8       24.29       31.93      7.92 o 
   8   9   8        1.40        7.13      9.34 o 
  -9  10   8      124.28      143.35     25.53 o 
  -8  10   8       14.15       28.53     20.56 o 
  -7  10   8        6.81       11.34      8.26 o 
  -6  10   8        5.02       14.02     16.42 o 
  -5  10   8        0.99       -2.74      6.43 o 
  -4  10   8       89.88      102.84     10.54 o 
  -3  10   8        0.07       -0.48      6.37 o 
  -2  10   8       60.87       64.80      9.95 o 
  -1  10   8      172.37      168.36     14.01 o 
   0  10   8        6.03       -1.99      5.26 o 
   1  10   8        5.35        3.12      5.80 o 
   2  10   8       70.67       65.07     10.05 o 
   3  10   8        5.26        8.68      4.91 o 
   4  10   8      162.97      187.65     10.70 o 
   5  10   8       28.79       43.28     10.38 o 
   6  10   8        6.55       11.86      8.59 o 
   7  10   8        1.05       15.25      9.45 o 
  -8  11   8       13.66       27.99     10.57 o 
  -7  11   8       94.34      106.71     18.42 o 
  -6  11   8       16.88       20.55     16.85 o 
  -5  11   8        5.22       30.12     11.31 o 
  -4  11   8      570.10      590.20     22.32 o 
  -3  11   8        0.12        7.18      6.77 o 
  -2  11   8       49.35       81.00     11.13 o 
  -1  11   8       53.43       50.93      9.57 o 
   0  11   8       11.38        4.90      6.45 o 
   1  11   8       26.35       24.68      6.91 o 
   2  11   8       56.07       70.61      8.76 o 
   3  11   8       30.07       44.85      7.68 o 
   4  11   8        2.80       12.91      6.41 o 
   5  11   8       47.61       52.17     11.15 o 
   6  11   8       74.24       98.70     13.84 o 
  -6  12   8       28.13       47.53     15.16 o 
  -5  12   8       46.93       37.31     13.30 o 
  -4  12   8       27.65       49.03     14.95 o 
  -3  12   8       30.08       35.27      9.35 o 
  -2  12   8      383.20      375.13     19.29 o 
  -1  12   8        2.58        1.49     10.70 o 
   0  12   8       20.55       20.42      7.45 o 
   1  12   8       30.80       24.47      7.50 o 
   2  12   8      116.20      152.55     12.25 o 
   3  12   8        0.07        1.24      8.84 o 
   4  12   8        0.44       23.34      6.88 o 
   5  12   8        3.17       16.33      8.98 o 
  -4  13   8        0.61        5.70     10.03 o 
  -3  13   8      162.13      205.08     23.30 o 
  -2  13   8       14.20       21.97      8.98 o 
  -1  13   8      232.66      247.91     19.47 o 
   0  13   8        0.00       22.67     10.90 o 
   1  13   8        2.02        5.31      6.18 o 
   2  13   8       20.92       29.36      7.49 o 
   3  13   8        2.80        8.70      9.94 o 
 -13   1   9       34.76       27.68     10.24 o 
 -12   1   9        1.52        4.19      6.33 o 
 -11   1   9       35.37       46.12      8.83 o 
 -10   1   9        3.13        4.92      5.03 o 
  -9   1   9       29.60       33.39      5.94 o 
  -8   1   9      215.81      226.40      9.86 o 
  -7   1   9       32.86       43.08      6.27 o 
  -6   1   9       31.01       27.32      3.62 o 
  -5   1   9        3.52        5.81      1.68 o 
  -4   1   9       52.01       68.27      3.46 o 
  -3   1   9       21.02       39.06      3.09 o 
  -2   1   9       88.17       96.71      3.57 o 
  -1   1   9      192.77      218.56      4.18 o 
   0   1   9      206.97      233.73      4.59 o 
   1   1   9       18.19       23.68      2.65 o 
   2   1   9       77.38      106.42      5.27 o 
   3   1   9        7.31        4.34      1.88 o 
   4   1   9       39.59       43.06      2.66 o 
   5   1   9       42.98       50.03      3.24 o 
   6   1   9       62.90       53.95      4.12 o 
   7   1   9      132.00      145.24      7.23 o 
   8   1   9       14.79       17.73      6.29 o 
   9   1   9       36.79       40.44      8.94 o 
  10   1   9        7.40       10.69     12.06 o 
  11   1   9       41.28       35.24     14.03 o 
 -13   2   9        2.98        5.69      9.02 o 
 -12   2   9      416.71      421.61     15.79 o 
 -11   2   9      208.87      182.35     11.62 o 
 -10   2   9        4.28        3.72      5.07 o 
  -9   2   9      416.14      384.66     12.57 o 
  -8   2   9       96.82      104.10      7.54 o 
  -7   2   9       23.62       38.21      4.11 o 
  -6   2   9      112.34      113.46      5.59 o 
  -5   2   9        2.73        4.29      1.84 o 
  -4   2   9       10.00       12.76      1.99 o 
  -3   2   9       15.39       26.93      3.01 o 
  -2   2   9      137.77      130.32      3.34 o 
  -1   2   9      185.58      196.24      3.93 o 
   0   2   9      216.63      253.43      4.14 o 
   1   2   9      734.22      725.39     12.10 o 
   2   2   9      604.16      540.52      8.80 o 
   3   2   9        5.94        2.09      2.52 o 
   4   2   9       37.44       39.66      3.14 o 
   5   2   9      154.68      155.56      5.57 o 
   6   2   9      304.77      285.38      7.74 o 
   7   2   9       23.19       27.86      4.76 o 
   8   2   9      784.37      815.17     20.33 o 
   9   2   9        1.42       -2.67      6.87 o 
  10   2   9        0.27       14.09      8.36 o 
  11   2   9      234.97      262.36     20.27 o 
 -13   3   9      263.95      268.90     31.21 o 
 -12   3   9      114.43       98.90     26.33 o 
 -11   3   9      455.64      429.57     17.38 o 
 -10   3   9       34.27       30.62      7.14 o 
  -9   3   9       16.91       24.16      6.57 o 
  -8   3   9       11.16        4.71      6.23 o 
  -7   3   9       40.53       44.87      5.10 o 
  -6   3   9      484.65      468.53     12.81 o 
  -5   3   9      715.21      730.60      9.07 o 
  -4   3   9     1823.08     1865.35     14.82 o 
  -3   3   9      659.83      667.21      7.10 o 
  -2   3   9     1418.18     1528.73     13.35 o 
  -1   3   9       39.91       42.19      2.49 o 
   0   3   9      676.38      693.65      7.90 o 
   1   3   9       94.11       88.35      3.96 o 
   2   3   9      630.74      627.28      7.79 o 
   3   3   9      614.07      565.85      7.79 o 
   4   3   9      474.53      449.12      7.24 o 
   5   3   9        3.13        1.12      2.93 o 
   6   3   9      259.67      261.70      7.70 o 
   7   3   9       14.57       15.36      4.60 o 
   8   3   9      257.04      279.66     12.45 o 
   9   3   9       26.17       31.64      9.13 o 
  10   3   9       57.31       70.69     17.77 o 
  11   3   9       45.25       42.31     16.23 o 
 -12   4   9      316.33      338.90     20.83 o 
 -11   4   9       95.71       95.13     10.93 o 
 -10   4   9        1.17        7.92      6.15 o 
  -9   4   9        0.57       -2.78      5.28 o 
  -8   4   9        1.24        3.12      4.63 o 
  -7   4   9      144.75      141.68      7.17 o 
  -6   4   9      117.95      112.48      6.50 o 
  -5   4   9       29.93       39.41      3.42 o 
  -4   4   9     1848.30     1761.01     16.75 o 
  -3   4   9       12.66       15.70      2.06 o 
  -2   4   9       29.10       28.57      2.25 o 
  -1   4   9      744.08      792.08      8.60 o 
   0   4   9        3.05        9.19      1.77 o 
   1   4   9      366.23      396.36      5.61 o 
   2   4   9       25.39       28.11      2.46 o 
   3   4   9       15.54       13.78      2.01 o 
   4   4   9      563.87      525.98     11.40 o 
   5   4   9      116.39      113.15      6.53 o 
   6   4   9      166.46      164.68      6.59 o 
   7   4   9      330.07      285.72     11.22 o 
   8   4   9       26.22       38.15      7.27 o 
   9   4   9        6.12        4.42      7.90 o 
  10   4   9      195.47      209.81     26.41 o 
  11   4   9        3.42        1.55     12.00 o 
 -12   5   9       35.44       29.15     10.42 o 
 -11   5   9       14.26       15.46      7.38 o 
 -10   5   9        6.79       10.37      6.80 o 
  -9   5   9        0.11       -4.18      7.82 o 
  -8   5   9       98.35      103.09      7.68 o 
  -7   5   9       11.99       11.97      4.22 o 
  -6   5   9      329.32      342.75     10.73 o 
  -5   5   9      574.38      600.45     10.41 o 
  -4   5   9      503.39      496.70      8.30 o 
  -3   5   9      380.86      403.75      6.77 o 
  -2   5   9        5.74        7.56      1.95 o 
  -1   5   9      254.40      253.85      6.27 o 
   0   5   9      424.99      391.77      6.82 o 
   1   5   9      171.65      148.91      4.44 o 
   2   5   9      259.64      250.38      6.33 o 
   3   5   9      136.93      117.34      6.58 o 
   4   5   9      677.59      644.44     11.31 o 
   5   5   9       61.09       54.54      4.64 o 
   6   5   9        2.19        3.25      3.76 o 
   7   5   9        0.60       -5.07      5.07 o 
   8   5   9       92.86      100.16      9.97 o 
   9   5   9       40.45       58.47     11.24 o 
  10   5   9        7.69        2.48     11.40 o 
 -12   6   9        8.43        5.34      9.63 o 
 -11   6   9      161.41      199.02     18.23 o 
 -10   6   9        3.71       -5.95      6.50 o 
  -9   6   9        1.56       -3.08      4.10 o 
  -8   6   9      122.62      132.18      8.71 o 
  -7   6   9      227.89      235.61     11.24 o 
  -6   6   9       50.57       57.21      5.97 o 
  -5   6   9       44.20       37.52      4.78 o 
  -4   6   9       32.00       22.33      3.32 o 
  -3   6   9      398.35      376.95      7.45 o 
  -2   6   9      505.83      467.19      8.77 o 
  -1   6   9       41.35       46.63      4.13 o 
   0   6   9        0.06       -0.20      2.36 o 
   1   6   9     1292.84     1298.17     14.34 o 
   2   6   9      640.31      597.66     11.15 o 
   3   6   9       42.25       35.42      4.39 o 
   4   6   9      365.85      360.07      8.96 o 
   5   6   9       34.95       32.13      4.21 o 
   6   6   9        1.93        4.76      4.27 o 
   7   6   9        3.07       -2.17      6.00 o 
   8   6   9       49.26       68.75      9.08 o 
   9   6   9        3.17       13.02      9.47 o 
  10   6   9       73.47      118.47     17.49 o 
 -11   7   9        0.96        3.55      8.35 o 
 -10   7   9      205.40      212.38     14.76 o 
  -9   7   9       15.05        3.64      6.06 o 
  -8   7   9      745.18      722.65     17.88 o 
  -7   7   9       45.27       41.14      6.59 o 
  -6   7   9       75.76       80.92      7.83 o 
  -5   7   9     2024.05     1988.52     24.17 o 
  -4   7   9       76.57       82.01      5.43 o 
  -3   7   9      168.58      166.78      6.95 o 
  -2   7   9      102.80       99.51      5.88 o 
  -1   7   9        1.13        7.92      3.52 o 
   0   7   9      343.22      353.78      7.71 o 
   1   7   9     1494.28     1428.10     17.83 o 
   2   7   9        2.99        3.27      3.62 o 
   3   7   9        0.66        0.31      3.20 o 
   4   7   9      924.76      939.11     15.87 o 
   5   7   9       29.42       22.59      4.22 o 
   6   7   9        4.89       -1.43      5.77 o 
   7   7   9      185.60      155.87     11.79 o 
   8   7   9       41.57       31.08      8.16 o 
   9   7   9       40.74       18.45     17.80 o 
 -10   8   9       72.61       34.82     16.14 o 
  -9   8   9        6.42        8.19      7.03 o 
  -8   8   9        6.05       10.66      5.37 o 
  -7   8   9       26.88       17.01     12.68 o 
  -6   8   9       13.40       20.01      7.91 o 
  -5   8   9      153.19      153.38     10.82 o 
  -4   8   9       14.55        7.62      5.06 o 
  -3   8   9      157.21      156.92      7.81 o 
  -2   8   9      795.56      786.00     15.84 o 
  -1   8   9       44.11       32.75      5.00 o 
   0   8   9       79.43       90.00      6.43 o 
   1   8   9      100.04       83.68      7.32 o 
   2   8   9       21.54       18.93      4.76 o 
   3   8   9      255.54      254.10      9.26 o 
   4   8   9        4.05        1.52      3.58 o 
   5   8   9       14.78        9.37      3.92 o 
   6   8   9       94.06       70.05      9.11 o 
   7   8   9        0.30       -1.22      6.53 o 
   8   8   9       33.83       37.42      9.55 o 
   9   8   9      192.51      207.74     25.59 o 
 -10   9   9        0.21      -15.24     15.24 o 
  -9   9   9        1.79       14.40     15.60 o 
  -8   9   9        0.12       -5.57      6.68 o 
  -7   9   9       47.73       60.59     12.79 o 
  -6   9   9        3.00        0.55      6.45 o 
  -5   9   9        0.01       -2.88      5.81 o 
  -4   9   9        0.20       -4.17      4.92 o 
  -3   9   9       55.58       59.13      8.84 o 
  -2   9   9      129.40      124.36      8.31 o 
  -1   9   9       50.42       42.03      6.95 o 
   0   9   9       57.78       54.91      7.65 o 
   1   9   9       21.43        9.53      4.94 o 
   2   9   9       34.18       27.50      5.84 o 
   3   9   9       23.74       30.81      5.83 o 
   4   9   9        8.98        5.17      4.78 o 
   5   9   9       62.29       56.79      7.08 o 
   6   9   9       96.85       93.95     13.11 o 
   7   9   9       19.28       32.44      8.33 o 
   8   9   9       22.16       40.54     10.78 o 
  -9  10   9       12.85       24.35     17.85 o 
  -8  10   9       28.31       28.60      9.59 o 
  -7  10   9        3.66       -3.40     11.51 o 
  -6  10   9      340.12      361.32     19.43 o 
  -5  10   9        0.76        0.99      6.81 o 
  -4  10   9       17.30       21.99      7.79 o 
  -3  10   9       37.57       42.38     10.43 o 
  -2  10   9       52.14       54.54      9.77 o 
  -1  10   9      118.85      101.97     26.28 o 
   0  10   9       12.55       14.39     10.82 o 
   1  10   9      264.50      240.97     12.52 o 
   2  10   9      107.66      102.87     14.44 o 
   3  10   9       62.31       82.68     11.92 o 
   4  10   9        3.76        9.62      5.18 o 
   5  10   9       98.27       85.76     10.25 o 
   6  10   9        4.50        8.34     15.96 o 
   7  10   9        4.43       10.24      9.07 o 
  -8  11   9       16.60       51.00     13.48 o 
  -7  11   9        3.91       16.93      8.37 o 
  -6  11   9        3.22       10.66     22.25 o 
  -5  11   9        0.00       17.21      9.70 o 
  -4  11   9        7.49       13.09     10.98 o 
  -3  11   9       47.36       39.00     13.35 o 
  -2  11   9       17.84       29.14      8.24 o 
  -1  11   9      102.10      115.96     13.07 o 
   0  11   9       15.93       24.92      7.13 o 
   1  11   9        1.38        5.63      5.98 o 
   2  11   9       83.85       95.46     10.21 o 
   3  11   9       40.70       45.49      8.04 o 
   4  11   9        0.00        7.90      5.81 o 
   5  11   9       12.45       15.37     22.20 o 
   6  11   9       29.32       25.99     12.54 o 
  -6  12   9      275.56      293.77     29.54 o 
  -5  12   9       35.45       50.03     14.34 o 
  -4  12   9      329.10      344.71     27.65 o 
  -3  12   9      147.95      174.67     15.61 o 
  -2  12   9        1.43       19.31      8.75 o 
  -1  12   9       29.07       43.89     13.74 o 
   0  12   9      124.41      126.69     11.72 o 
   1  12   9       58.60       53.53      8.79 o 
   2  12   9      136.63      150.25     18.91 o 
   3  12   9        0.00       -4.32      5.53 o 
   4  12   9      161.84      184.89     13.48 o 
  -4  13   9       53.17       52.83     14.86 o 
  -3  13   9       10.44        9.39      7.94 o 
  -2  13   9       23.31       29.40      8.96 o 
  -1  13   9       50.27       47.11     10.75 o 
   0  13   9        5.53        6.81      7.73 o 
   1  13   9       16.61       18.04      9.55 o 
   2  13   9        8.89       17.70      7.09 o 
 -13   0  10       39.60       25.83     14.42 o 
 -12   0  10        5.48        1.74      8.54 o 
 -11   0  10        0.43       10.36      8.98 o 
 -10   0  10        8.43       13.70      7.75 o 
  -9   0  10        0.17        8.51      6.84 o 
  -8   0  10        1.51        3.37      8.21 o 
  -7   0  10        1.28       -2.70      5.48 o 
  -6   0  10      140.38      157.09      6.83 o 
  -5   0  10        3.85       -2.64      2.64 o 
  -4   0  10       26.81       40.86      3.64 o 
  -3   0  10      878.49      889.44     15.49 o 
  -2   0  10      992.24     1140.32     21.35 o 
  -1   0  10     2553.25     2702.98     40.97 o 
   0   0  10     1070.11     1207.02     28.19 o 
   1   0  10      726.01      731.78     10.94 o 
   2   0  10      602.90      590.97      9.25 o 
   3   0  10      439.62      418.88      6.88 o 
   4   0  10        0.41        0.63      2.46 o 
   5   0  10      634.20      601.21     19.87 o 
   6   0  10     1413.46     1387.52     29.94 o 
   7   0  10      805.81      847.48     23.46 o 
   8   0  10       39.77       35.80     12.57 o 
   9   0  10       88.70      119.87     18.65 o 
  10   0  10      139.63      150.87     22.07 o 
  11   0  10      107.54      156.25     23.32 o 
 -13   1  10       17.00       12.48      9.14 o 
 -12   1  10        8.75       -1.39      6.05 o 
 -11   1  10      103.14       80.09      8.51 o 
 -10   1  10      146.67      153.59     10.01 o 
  -9   1  10      281.06      281.53     11.21 o 
  -8   1  10       26.77       16.77      4.66 o 
  -7   1  10      365.92      389.30     25.31 o 
  -6   1  10       54.64       68.06      4.67 o 
  -5   1  10      143.32      128.51      3.95 o 
  -4   1  10      584.78      608.37      8.20 o 
  -3   1  10     1522.18     1692.55     15.40 o 
  -2   1  10        1.78        5.65      2.33 o 
  -1   1  10        2.08        1.38      1.56 o 
   0   1  10      132.50      165.49      3.99 o 
   1   1  10       36.98       38.01      3.17 o 
   2   1  10      610.49      645.00      9.52 o 
   3   1  10      169.73      165.29      4.10 o 
   4   1  10      528.87      537.63      7.65 o 
   5   1  10       45.55       31.22      4.17 o 
   6   1  10      332.65      309.67      9.80 o 
   7   1  10        8.90        8.13      4.29 o 
   8   1  10        9.54       19.57      5.94 o 
   9   1  10      111.35      128.54     14.50 o 
  10   1  10        0.85        0.49      7.76 o 
  11   1  10       12.49       13.54      9.21 o 
 -13   2  10        0.19        3.93      8.99 o 
 -12   2  10      455.23      474.67     16.57 o 
 -11   2  10        1.15       -4.78      4.78 o 
 -10   2  10      366.83      339.37     17.82 o 
  -9   2  10        9.17        9.56      5.32 o 
  -8   2  10       34.87       24.43      6.26 o 
  -7   2  10      512.71      504.45     11.15 o 
  -6   2  10       26.34       27.12      3.66 o 
  -5   2  10      118.03      128.87      4.41 o 
  -4   2  10      875.70      865.16     10.02 o 
  -3   2  10        4.67        7.63      2.00 o 
  -2   2  10     8289.83     8798.36     57.13 o 
  -1   2  10      620.89      607.38      6.97 o 
   0   2  10       34.89       54.39      6.87 o 
   1   2  10        5.12        1.19      1.86 o 
   2   2  10      503.30      532.35      8.99 o 
   3   2  10      125.53      122.74      5.32 o 
   4   2  10        0.01        0.24      2.76 o 
   5   2  10        1.11        5.03      2.96 o 
   6   2  10      757.59      672.60     11.41 o 
   7   2  10       89.10      104.92      6.57 o 
   8   2  10      407.71      359.36     15.36 o 
   9   2  10      148.44      175.10     15.11 o 
  10   2  10        0.35        5.79      9.74 o 
  11   2  10       47.63       35.25     15.62 o 
 -12   3  10       45.74       46.83     14.70 o 
 -11   3  10      298.94      264.19     15.21 o 
 -10   3  10      266.66      242.86     13.34 o 
  -9   3  10       84.47       68.59      8.30 o 
  -8   3  10       27.51       45.16     15.33 o 
  -7   3  10       67.47       71.31      5.41 o 
  -6   3  10      107.44      115.27      6.10 o 
  -5   3  10      676.58      666.52      9.00 o 
  -4   3  10       43.92       36.21      2.44 o 
  -3   3  10       42.00       46.20      2.73 o 
  -2   3  10      227.08      235.32      4.45 o 
  -1   3  10       18.88       22.98      1.95 o 
   0   3  10        3.06        5.38      2.20 o 
   1   3  10        3.01       -0.70      1.60 o 
   2   3  10      530.12      525.70      8.28 o 
   3   3  10      115.32       89.07      5.94 o 
   4   3  10        4.95       10.07      3.11 o 
   5   3  10      226.57      242.81      7.45 o 
   6   3  10      151.30      147.07      6.46 o 
   7   3  10      699.48      627.36     16.22 o 
   8   3  10        1.39        5.80      5.90 o 
   9   3  10      636.81      599.65     23.34 o 
  10   3  10        2.75       12.42     13.07 o 
  11   3  10        0.58        2.67     11.71 o 
 -12   4  10        0.41        5.89      9.12 o 
 -11   4  10       71.44       74.31     10.05 o 
 -10   4  10      100.96      113.18     11.18 o 
  -9   4  10        2.95       -2.58      2.58 o 
  -8   4  10        1.83       -1.61      5.05 o 
  -7   4  10      224.15      220.14      7.97 o 
  -6   4  10        2.46       -2.03      3.07 o 
  -5   4  10       80.88       95.64      4.07 o 
  -4   4  10       35.69       42.70      3.43 o 
  -3   4  10     1650.36     1681.95     14.34 o 
  -2   4  10        0.68        1.40      1.74 o 
  -1   4  10      388.53      427.64      6.26 o 
   0   4  10      210.56      214.55      4.44 o 
   1   4  10      558.87      553.18      9.41 o 
   2   4  10      254.67      262.96      7.08 o 
   3   4  10      156.66      174.36      7.96 o 
   4   4  10        5.45       -3.62      3.62 o 
   5   4  10      814.14      807.72     14.18 o 
   6   4  10        0.68        0.06      3.12 o 
   7   4  10      329.42      288.83     13.35 o 
   8   4  10      139.00      148.21     11.02 o 
   9   4  10      218.63      234.91     18.11 o 
  10   4  10      155.06      208.03     26.62 o 
 -12   5  10       88.25       99.57     14.75 o 
 -11   5  10       19.93       15.45      7.32 o 
 -10   5  10       93.44       92.97     10.43 o 
  -9   5  10      223.09      216.10     16.20 o 
  -8   5  10       63.14       48.88      5.92 o 
  -7   5  10       19.09       11.93      6.18 o 
  -6   5  10     1228.98     1241.80     16.95 o 
  -5   5  10      103.03      113.41      5.54 o 
  -4   5  10        8.36        4.73      2.39 o 
  -3   5  10      386.45      431.67      6.84 o 
  -2   5  10      360.11      366.46      6.83 o 
  -1   5  10      496.58      508.02      8.15 o 
   0   5  10       87.26       94.15      4.69 o 
   1   5  10        0.53        0.05      1.93 o 
   2   5  10      877.48      802.72     12.40 o 
   3   5  10        2.54        2.82      3.06 o 
   4   5  10       25.59       16.93      4.50 o 
   5   5  10      181.18      180.76      7.97 o 
   6   5  10       25.74       16.76      4.33 o 
   7   5  10       25.58       34.22      7.12 o 
   8   5  10       69.94       60.31      8.82 o 
   9   5  10        0.00       -8.03      8.03 o 
  10   5  10       20.94       24.17     13.75 o 
 -11   6  10       15.08        4.77      8.81 o 
 -10   6  10       19.02        1.44      7.71 o 
  -9   6  10        5.01       -2.46      5.79 o 
  -8   6  10       19.12       23.42      5.28 o 
  -7   6  10        2.50        5.47      4.99 o 
  -6   6  10      155.67      168.19      8.95 o 
  -5   6  10     2110.89     2014.82     22.34 o 
  -4   6  10     4055.52     3916.20     32.53 o 
  -3   6  10      379.23      346.97      8.42 o 
  -2   6  10      156.76      151.49      5.50 o 
  -1   6  10      143.94      129.83      5.29 o 
   0   6  10      689.79      617.56      9.38 o 
   1   6  10       29.29       22.45      3.57 o 
   2   6  10      673.64      650.17     15.37 o 
   3   6  10      506.93      466.58     10.16 o 
   4   6  10      533.99      498.92     10.54 o 
   5   6  10      410.12      367.74      9.31 o 
   6   6  10        1.25       10.26      4.28 o 
   7   6  10       81.09       88.00      9.45 o 
   8   6  10        2.96       -7.41      7.41 o 
   9   6  10        0.56       12.48      9.61 o 
  10   6  10        1.80       13.02     10.30 o 
 -11   7  10        4.29        5.63      8.74 o 
 -10   7  10       18.70       16.23      7.70 o 
  -9   7  10      151.76      163.82     12.58 o 
  -8   7  10       11.72        9.67      5.02 o 
  -7   7  10        4.22        3.35      4.62 o 
  -6   7  10      317.80      293.51     12.03 o 
  -5   7  10        0.37       -4.10      4.10 o 
  -4   7  10      186.36      193.54      7.99 o 
  -3   7  10      336.65      362.90     14.45 o 
  -2   7  10        2.46       -1.82      3.40 o 
  -1   7  10      695.34      634.96     11.30 o 
   0   7  10      207.97      188.82      7.02 o 
   1   7  10       48.08       48.63      5.17 o 
   2   7  10      803.07      764.64     13.26 o 
   3   7  10       46.86       33.55      5.78 o 
   4   7  10        1.82        2.82      3.51 o 
   5   7  10       15.96       10.25      3.93 o 
   6   7  10       59.92       52.38      8.32 o 
   7   7  10        0.78        5.62      6.53 o 
   8   7  10       20.69       11.89      7.27 o 
   9   7  10      115.85      132.66     15.26 o 
 -10   8  10      164.42      205.56     18.24 o 
  -9   8  10       93.22      111.44     15.11 o 
  -8   8  10        5.45        0.49      6.56 o 
  -7   8  10       17.60       14.34      9.71 o 
  -6   8  10        0.17       17.27      7.22 o 
  -5   8  10       70.58       73.04     14.98 o 
  -4   8  10      779.91      754.85     16.44 o 
  -3   8  10        1.79       -3.71      3.71 o 
  -2   8  10        9.39       13.59      4.81 o 
  -1   8  10      422.59      383.75     11.35 o 
   0   8  10      442.82      470.94     15.42 o 
   1   8  10      204.11      186.10      8.09 o 
   2   8  10      419.25      380.37     10.89 o 
   3   8  10       27.15       27.77      7.04 o 
   4   8  10        0.08        1.14      6.03 o 
   5   8  10       42.11       43.23      5.39 o 
   6   8  10        6.93        4.51      5.91 o 
   7   8  10      303.13      299.68     15.40 o 
   8   8  10       20.34       30.12      8.57 o 
 -10   9  10        1.82      -16.09     16.09 o 
  -9   9  10       96.75      135.01     23.17 o 
  -8   9  10      157.09      157.81     17.94 o 
  -7   9  10       10.01       18.06     12.45 o 
  -6   9  10       50.69       57.71     10.31 o 
  -5   9  10        0.08        5.60      7.02 o 
  -4   9  10        2.95       -1.71      5.41 o 
  -3   9  10      101.49       76.34      7.06 o 
  -2   9  10        2.85       -4.89      4.89 o 
  -1   9  10       90.80       84.02      8.63 o 
   0   9  10      712.37      638.18     18.05 o 
   1   9  10       63.14       53.23      8.34 o 
   2   9  10        0.01        1.10      5.69 o 
   3   9  10        1.33       -0.24      4.58 o 
   4   9  10       46.95       57.94      6.82 o 
   5   9  10        0.72       -4.52      4.52 o 
   6   9  10        0.06        2.64      7.01 o 
   7   9  10        0.74        2.27      7.03 o 
   8   9  10      139.77      132.70     22.68 o 
  -9  10  10       45.50       32.41     18.99 o 
  -8  10  10        1.96       11.20      8.20 o 
  -7  10  10        3.42        6.53     18.64 o 
  -6  10  10      120.88      136.87     22.79 o 
  -5  10  10       70.99       65.23     11.31 o 
  -4  10  10       16.38       30.86      9.26 o 
  -3  10  10       62.91       84.40     21.25 o 
  -2  10  10      140.56      109.23     11.94 o 
  -1  10  10       13.77       28.28      6.64 o 
   0  10  10       38.50       38.57      7.90 o 
   1  10  10       24.47       13.22      5.52 o 
   2  10  10       68.24       74.85      7.79 o 
   3  10  10      236.69      232.27     20.32 o 
   4  10  10        2.80        6.29      5.21 o 
   5  10  10        4.86        4.25      8.75 o 
   6  10  10       93.23       98.04     11.25 o 
   7  10  10       39.11       45.15     11.20 o 
  -7  11  10        6.62       -4.63      7.47 o 
  -6  11  10       28.52       19.43      9.11 o 
  -5  11  10        5.41        8.51      9.85 o 
  -4  11  10        0.00       13.84      7.11 o 
  -3  11  10      153.91      178.40     15.03 o 
  -2  11  10       20.84       22.77      8.46 o 
  -1  11  10        0.26       -7.38     10.73 o 
   0  11  10       32.31       47.22      8.30 o 
   1  11  10      158.37      181.53     15.66 o 
   2  11  10       84.72      116.48     10.84 o 
   3  11  10      641.14      638.20     20.06 o 
   4  11  10       76.52       83.48     10.67 o 
   5  11  10       48.43       53.24     13.40 o 
   6  11  10       14.98       21.70      9.78 o 
  -6  12  10       48.07       54.71     15.67 o 
  -5  12  10       38.94       54.94     15.98 o 
  -4  12  10       42.77       45.38     13.57 o 
  -3  12  10        4.76       13.33      9.22 o 
  -2  12  10        6.22       17.14     10.28 o 
  -1  12  10        1.59        2.52      6.41 o 
   0  12  10       13.46       16.06      7.47 o 
   1  12  10       16.84        9.94      9.54 o 
   2  12  10       68.58       70.18      9.64 o 
   3  12  10        1.23       11.78      6.44 o 
   4  12  10       65.32       92.56     10.31 o 
  -3  13  10      156.52      194.50     17.38 o 
  -2  13  10       16.35        3.74      7.48 o 
  -1  13  10       50.55       43.80      9.67 o 
   0  13  10        4.27       18.16      7.54 o 
   1  13  10       55.65       81.91     10.30 o 
 -13   1  11        0.49       -1.25      8.64 o 
 -12   1  11       11.23        5.28      6.07 o 
 -11   1  11        4.47        4.24      5.31 o 
 -10   1  11       26.19       26.23      6.00 o 
  -9   1  11      158.14      158.43     12.33 o 
  -8   1  11      250.28      249.63     16.19 o 
  -7   1  11       11.79       13.11      4.62 o 
  -6   1  11       68.87       70.54      4.08 o 
  -5   1  11       85.04       96.54      4.39 o 
  -4   1  11     1116.17     1178.60     12.64 o 
  -3   1  11        1.66        7.69      2.17 o 
  -2   1  11     2022.52     2227.43     20.62 o 
  -1   1  11     1868.66     1900.11     17.60 o 
   0   1  11     1138.19     1267.44     14.88 o 
   1   1  11       84.56       91.05      5.40 o 
   2   1  11      239.51      257.63      7.80 o 
   3   1  11       25.57       33.17      2.45 o 
   4   1  11      151.68      138.49      5.30 o 
   5   1  11      191.12      208.17      8.10 o 
   6   1  11      638.43      624.87     13.91 o 
   7   1  11      156.64      147.02      7.60 o 
   8   1  11        3.61       12.36      6.11 o 
   9   1  11        3.25       12.85      7.78 o 
  10   1  11       17.75       24.92     10.10 o 
  11   1  11        2.24        2.84      8.87 o 
 -13   2  11       57.26       68.58     20.18 o 
 -12   2  11       60.16       36.65     13.29 o 
 -11   2  11       16.12       17.23      6.10 o 
 -10   2  11       36.00       28.77      6.39 o 
  -9   2  11       37.85       34.81      6.84 o 
  -8   2  11       41.82       35.22      7.78 o 
  -7   2  11        0.02        5.57      2.68 o 
  -6   2  11      144.20      172.74      6.84 o 
  -5   2  11      400.79      438.74      7.86 o 
  -4   2  11       88.17      105.60      6.37 o 
  -3   2  11        1.21        6.12      1.85 o 
  -2   2  11     1317.99     1473.63     13.12 o 
  -1   2  11      350.16      353.08      5.36 o 
   0   2  11      677.70      759.64      7.72 o 
   1   2  11     1381.59     1422.90     19.83 o 
   2   2  11      183.56      206.57      6.21 o 
   3   2  11       36.78       38.52      3.77 o 
   4   2  11      174.19      157.24      6.41 o 
   5   2  11      568.34      544.19     10.16 o 
   6   2  11        2.33        2.94      3.54 o 
   7   2  11      363.54      419.85     10.88 o 
   8   2  11      197.12      193.10     12.33 o 
   9   2  11      201.24      259.97     27.45 o 
  10   2  11       61.05       51.85     16.03 o 
 -12   3  11       75.22       61.27     12.18 o 
 -11   3  11       48.29       57.67     15.28 o 
 -10   3  11        0.00       -2.24      8.49 o 
  -9   3  11        5.57        3.54      5.61 o 
  -8   3  11        2.35       -4.59      4.59 o 
  -7   3  11      118.35      100.41      6.08 o 
  -6   3  11       17.83       26.83      4.02 o 
  -5   3  11      418.22      429.38      6.92 o 
  -4   3  11      209.66      219.63      4.93 o 
  -3   3  11      577.84      637.05      9.50 o 
  -2   3  11      390.25      406.12      5.84 o 
  -1   3  11       30.74       52.77      2.75 o 
   0   3  11      268.98      257.87      4.67 o 
   1   3  11       11.39        5.53      2.02 o 
   2   3  11       20.84       24.69      2.60 o 
   3   3  11       18.23       25.83      3.28 o 
   4   3  11       18.75       16.68      3.84 o 
   5   3  11      704.54      666.19     15.03 o 
   6   3  11      790.85      685.15     13.18 o 
   7   3  11      129.42      113.28      9.83 o 
   8   3  11        7.35        6.48      7.28 o 
   9   3  11      164.79      188.80     16.15 o 
  10   3  11        0.06        6.95     12.40 o 
 -12   4  11       31.97       32.52     10.47 o 
 -11   4  11        9.02       -0.40      6.62 o 
 -10   4  11      143.79      149.13     14.85 o 
  -9   4  11      103.03       97.61      9.81 o 
  -8   4  11       42.62       42.18      7.47 o 
  -7   4  11       85.26       75.25      5.74 o 
  -6   4  11        8.88       13.28      3.40 o 
  -5   4  11     1116.60     1090.85     12.06 o 
  -4   4  11       68.96       68.43      3.44 o 
  -3   4  11       41.52       61.30      3.07 o 
  -2   4  11     1007.04     1012.13     10.21 o 
  -1   4  11      142.83      158.55      4.53 o 
   0   4  11       15.96       18.50      2.20 o 
   1   4  11        0.16        1.70      2.59 o 
   2   4  11      151.55      144.37      5.94 o 
   3   4  11      758.83      685.55     11.52 o 
   4   4  11      199.18      188.60      7.84 o 
   5   4  11       52.23       69.25      5.68 o 
   6   4  11       23.62       23.97      4.11 o 
   7   4  11       93.67       73.63      8.84 o 
   8   4  11       63.40       62.19      8.89 o 
   9   4  11        2.98        9.88     17.48 o 
  10   4  11        0.33        9.72     12.78 o 
 -12   5  11       41.72       22.10     10.46 o 
 -11   5  11       28.74       29.12      8.49 o 
 -10   5  11        1.88       -5.21      5.21 o 
  -9   5  11      131.43      142.70     15.27 o 
  -8   5  11      265.67      264.23     14.23 o 
  -7   5  11        3.11       11.03      6.15 o 
  -6   5  11     2684.04     2626.85     27.87 o 
  -5   5  11       22.92       31.78      3.57 o 
  -4   5  11     1154.82     1145.16     12.57 o 
  -3   5  11      107.69      103.87      4.15 o 
  -2   5  11        0.30        0.31      2.41 o 
  -1   5  11      453.57      455.68      8.20 o 
   0   5  11        8.04        6.56      2.21 o 
   1   5  11       13.16       18.01      3.47 o 
   2   5  11     1288.68     1238.00     16.26 o 
   3   5  11      740.50      725.75     12.31 o 
   4   5  11      844.84      838.01     13.36 o 
   5   5  11      319.09      317.66     12.15 o 
   6   5  11        1.77       -0.65      3.77 o 
   7   5  11       13.22       20.10      6.88 o 
   8   5  11       11.11       13.87      9.69 o 
   9   5  11        4.24        7.74     12.04 o 
  10   5  11       63.63       77.48     18.78 o 
 -11   6  11        0.18       -1.80      8.41 o 
 -10   6  11        6.35       -0.85      6.44 o 
  -9   6  11        2.94        1.90      7.12 o 
  -8   6  11      384.12      393.34     12.58 o 
  -7   6  11       93.75       84.93      7.32 o 
  -6   6  11      269.28      273.08     10.12 o 
  -5   6  11     1303.84     1230.66     16.39 o 
  -4   6  11      633.09      629.10     14.42 o 
  -3   6  11      416.83      410.98      8.55 o 
  -2   6  11      334.24      314.24      7.09 o 
  -1   6  11        9.35       14.43      3.54 o 
   0   6  11        1.07        0.80      3.17 o 
   1   6  11      466.97      441.43     12.91 o 
   2   6  11      492.72      480.11     10.51 o 
   3   6  11      191.15      169.38      7.22 o 
   4   6  11        0.18       -2.54      3.13 o 
   5   6  11      138.58      127.58      7.21 o 
   6   6  11      136.17      142.94      8.85 o 
   7   6  11        2.29        8.72      6.28 o 
   8   6  11      161.20      169.96     13.07 o 
   9   6  11       86.88       96.02     18.40 o 
 -11   7  11        4.24       -0.96      8.83 o 
 -10   7  11       55.94       57.05      9.93 o 
  -9   7  11       60.98       80.72      9.91 o 
  -8   7  11        3.43       -0.42      4.43 o 
  -7   7  11      289.67      280.70     13.04 o 
  -6   7  11      965.37      968.98     50.55 o 
  -5   7  11       44.04       42.58      5.92 o 
  -4   7  11      143.94      151.37      7.38 o 
  -3   7  11        3.45       -1.34      4.01 o 
  -2   7  11      593.59      581.36     12.12 o 
  -1   7  11      862.15      759.11     12.58 o 
   0   7  11      968.45      888.73     15.86 o 
   1   7  11      240.73      232.02      8.49 o 
   2   7  11        2.60       -1.22      3.15 o 
   3   7  11      168.00      157.14      8.03 o 
   4   7  11      160.34      149.24      7.91 o 
   5   7  11        0.52        2.54      3.98 o 
   6   7  11       14.70        3.96      6.52 o 
   7   7  11       10.99       16.46      7.39 o 
   8   7  11        3.09       -2.97      6.76 o 
   9   7  11      244.81      275.77     28.59 o 
 -10   8  11       70.12       76.70     21.03 o 
  -9   8  11       65.39       64.18     13.17 o 
  -8   8  11       13.91        9.89      6.32 o 
  -7   8  11       82.39       69.12     10.56 o 
  -6   8  11       73.94       71.47     10.65 o 
  -5   8  11      450.00      440.98     19.25 o 
  -4   8  11        1.98       -2.56      4.75 o 
  -3   8  11      146.30      156.36      8.00 o 
  -2   8  11      720.90      701.08     17.90 o 
  -1   8  11       60.70       82.76      8.38 o 
   0   8  11      104.29       98.47      7.48 o 
   1   8  11      153.78      138.63      7.80 o 
   2   8  11      779.42      720.07     14.58 o 
   3   8  11      117.68       95.44      8.64 o 
   4   8  11        0.46       -1.40      3.71 o 
   5   8  11        4.29        3.73      3.82 o 
   6   8  11       91.83       80.88     12.09 o 
   7   8  11       58.68       55.09      9.40 o 
   8   8  11       85.06      102.04     11.73 o 
  -9   9  11      113.48      128.16     23.91 o 
  -8   9  11       63.92       63.84     22.88 o 
  -7   9  11        0.72       -0.82      7.29 o 
  -6   9  11       26.39       38.66      9.42 o 
  -5   9  11       26.49       23.98      8.74 o 
  -4   9  11       59.88       59.28      8.01 o 
  -3   9  11       12.08       16.37      5.88 o 
  -2   9  11      512.74      504.11     16.16 o 
  -1   9  11      124.15      125.20      9.89 o 
   0   9  11       50.31       40.40      7.18 o 
   1   9  11        6.82       11.53      7.69 o 
   2   9  11      135.66      128.60     16.12 o 
   3   9  11        2.43        2.92      4.72 o 
   4   9  11       30.57       18.45      5.61 o 
   5   9  11        9.69       12.51      5.41 o 
   6   9  11       77.79       96.44     10.94 o 
   7   9  11       39.24       48.28     10.63 o 
  -8  10  11        1.05        9.04      8.58 o 
  -7  10  11       17.07       15.63     10.29 o 
  -6  10  11        3.10       -6.66     22.59 o 
  -5  10  11      118.76      124.13     21.44 o 
  -4  10  11       49.38       56.95     14.86 o 
  -3  10  11        8.69       15.84      7.46 o 
  -2  10  11       13.98       11.01      5.94 o 
  -1  10  11       13.89       16.11      6.39 o 
   0  10  11        1.13       -4.73      4.73 o 
   1  10  11       17.94       18.14      5.75 o 
   2  10  11       71.56       58.46      7.55 o 
   3  10  11        2.68        6.12      5.23 o 
   4  10  11        5.21       10.21      5.86 o 
   5  10  11       63.53       65.50     11.25 o 
   6  10  11        0.01       16.22      7.56 o 
  -7  11  11      103.81      102.60     16.47 o 
  -6  11  11       52.41       62.79     12.31 o 
  -5  11  11        4.31       23.01     11.17 o 
  -4  11  11       57.44       45.33     17.43 o 
  -3  11  11        3.33        3.61      6.96 o 
  -2  11  11        0.75        4.55      6.65 o 
  -1  11  11        1.12        0.03      6.70 o 
   0  11  11       97.87      112.76     11.20 o 
   1  11  11      147.34      166.60     10.91 o 
   2  11  11       39.98       32.32      6.88 o 
   3  11  11      178.75      190.34     14.41 o 
   4  11  11        0.41        1.68      5.55 o 
   5  11  11       96.63      125.12     12.60 o 
  -5  12  11       24.93       61.08     15.28 o 
  -4  12  11       86.56       97.72     18.43 o 
  -3  12  11        0.60        0.06      7.31 o 
  -2  12  11       16.17       18.33     15.11 o 
  -1  12  11       99.25      108.05     19.00 o 
   0  12  11       55.51       50.62      9.22 o 
   1  12  11       28.53       39.32      8.29 o 
   2  12  11        0.00        5.60      6.43 o 
   3  12  11       87.60       95.72     10.70 o 
  -2  13  11       14.12       15.16     16.29 o 
  -1  13  11      160.85      187.53     18.62 o 
   0  13  11        1.10       -4.42      8.05 o 
 -13   0  12      213.96      186.73     26.42 o 
 -12   0  12      215.72      270.97     29.42 o 
 -11   0  12      221.00      241.10     18.58 o 
 -10   0  12      460.81      471.69     21.55 o 
  -8   0  12      261.10      255.95     14.80 o 
  -7   0  12        3.60       -2.42      7.07 o 
  -6   0  12       17.56       21.99      4.87 o 
  -5   0  12        3.47        5.50      3.26 o 
  -4   0  12      383.78      383.48      9.19 o 
  -3   0  12     2109.31     2154.44     29.54 o 
  -2   0  12     4750.28     5304.39     73.60 o 
  -1   0  12     2192.45     2290.91     36.86 o 
   0   0  12     1090.62     1038.51     26.05 o 
   1   0  12       82.34       77.17      6.14 o 
   2   0  12       42.51       47.29      2.35 o 
   3   0  12       88.93       87.86      4.25 o 
   4   0  12      172.53      160.57     33.22 o 
   5   0  12       99.02       97.89     16.87 o 
   6   0  12     1086.02     1143.51     50.38 o 
   7   0  12       52.11       73.34     15.98 o 
   8   0  12        0.26       -3.92      6.22 o 
   9   0  12        7.25       19.39     12.26 o 
  10   0  12       28.31       26.73     13.97 o 
 -13   1  12        0.10       -2.35      8.19 o 
 -12   1  12      122.64      121.94     15.19 o 
 -11   1  12      191.18      187.66     13.66 o 
 -10   1  12        5.29        1.55      5.12 o 
  -9   1  12      170.79      163.75      9.89 o 
  -8   1  12        6.27        4.98      4.84 o 
  -7   1  12       25.91       29.86      5.35 o 
  -6   1  12        9.74        6.46      3.83 o 
  -5   1  12      605.06      634.40      8.82 o 
  -4   1  12      701.08      756.42      9.93 o 
  -3   1  12      518.86      547.76      9.50 o 
  -2   1  12      291.39      298.73      6.21 o 
  -1   1  12       64.52       74.86      3.48 o 
   0   1  12      663.38      677.62      9.60 o 
   1   1  12      148.55      140.91      7.94 o 
   2   1  12       83.62      101.86      4.24 o 
   3   1  12      412.20      394.82      8.10 o 
   4   1  12      354.98      313.88      8.37 o 
   5   1  12      174.06      207.00      8.97 o 
   6   1  12      256.05      241.97      9.94 o 
   7   1  12      328.11      296.48      9.72 o 
   8   1  12       10.47       10.68      6.95 o 
   9   1  12      135.10      155.86     15.01 o 
  10   1  12        2.76       11.09      8.14 o 
 -12   2  12       33.27       34.44     10.72 o 
 -11   2  12        3.70        3.81      5.75 o 
 -10   2  12        2.34        3.69      4.55 o 
  -9   2  12      135.93      144.54      9.70 o 
  -8   2  12        0.85        2.32      3.96 o 
  -7   2  12       22.02       25.20      4.03 o 
  -6   2  12       63.35       62.75      4.36 o 
  -5   2  12      139.36      139.45      5.20 o 
  -4   2  12       46.05       40.11      3.12 o 
  -3   2  12        7.84        3.97      2.36 o 
  -2   2  12      560.35      576.78      7.49 o 
  -1   2  12      419.93      431.14      6.15 o 
   0   2  12       84.13       86.84      2.77 o 
   1   2  12     1152.18     1277.95     39.53 o 
   2   2  12      159.97      156.06      7.89 o 
   3   2  12      103.85      117.35      5.35 o 
   4   2  12      111.34      133.41      6.47 o 
   5   2  12        7.47        7.17      3.72 o 
   6   2  12      721.28      748.20     13.82 o 
   7   2  12       55.85       59.86      5.85 o 
   8   2  12      217.52      243.64     19.65 o 
   9   2  12      332.53      344.14     27.64 o 
  10   2  12       32.85       52.36     16.15 o 
 -12   3  12        0.55        6.55      8.86 o 
 -11   3  12        1.27       -4.16      6.48 o 
 -10   3  12       51.25       38.40     10.81 o 
  -9   3  12       10.14       13.18     11.27 o 
  -8   3  12       14.34       12.24      5.83 o 
  -7   3  12       73.46       79.79      6.28 o 
  -6   3  12      501.63      481.85     14.49 o 
  -5   3  12      175.04      176.64      5.83 o 
  -4   3  12      255.25      279.81      6.19 o 
  -3   3  12       32.39       28.58      4.19 o 
  -2   3  12        2.14        1.20      2.28 o 
  -1   3  12      247.28      264.72      5.40 o 
   0   3  12      182.28      185.90      4.00 o 
   1   3  12       34.70       25.86      2.63 o 
   2   3  12      655.50      614.07     11.27 o 
   3   3  12      155.74      178.41      9.80 o 
   4   3  12      158.65      149.22      8.42 o 
   5   3  12       23.08       31.16      4.75 o 
   6   3  12      442.85      428.47     12.50 o 
   7   3  12        0.83        8.55      5.93 o 
   8   3  12      102.05      101.67      9.81 o 
   9   3  12        2.42       -0.30      8.17 o 
  10   3  12        0.91        3.34     13.08 o 
 -12   4  12       22.46       18.91     10.13 o 
 -11   4  12        4.12       14.88      7.47 o 
 -10   4  12       24.68       22.45      7.43 o 
  -9   4  12       27.53       29.03      7.04 o 
  -8   4  12      324.19      309.55     13.75 o 
  -7   4  12      374.26      376.68     11.99 o 
  -6   4  12      884.11      872.77     13.75 o 
  -5   4  12      108.21      115.80      4.42 o 
  -4   4  12       16.69       19.61      2.60 o 
  -3   4  12        0.35       -0.18      1.86 o 
  -2   4  12      706.16      762.79      8.25 o 
  -1   4  12        5.15        2.24      1.93 o 
   0   4  12      328.71      361.98      7.92 o 
   1   4  12      266.61      258.57      7.80 o 
   2   4  12     1337.43     1195.18     15.63 o 
   3   4  12        1.33        1.59      3.56 o 
   4   4  12      234.01      201.16      8.21 o 
   5   4  12       26.37       25.74      4.10 o 
   6   4  12       17.74       12.81      4.55 o 
   7   4  12       62.87       57.95      8.42 o 
   8   4  12       22.37       16.67      7.08 o 
   9   4  12        4.48        8.93     13.55 o 
  10   4  12       51.89       72.91     19.14 o 
 -12   5  12        3.03        6.20      9.44 o 
 -11   5  12       24.86        7.78      9.10 o 
 -10   5  12        5.98        4.96      6.52 o 
  -9   5  12       97.69      132.06     11.11 o 
  -8   5  12        2.06        6.69      4.99 o 
  -7   5  12        0.00        3.27      3.96 o 
  -6   5  12      335.95      347.75      9.83 o 
  -5   5  12       31.17       22.69      3.45 o 
  -4   5  12       72.77       85.21      4.04 o 
  -3   5  12       32.50       33.75      3.33 o 
  -2   5  12      230.61      229.57      5.98 o 
  -1   5  12      537.33      547.76      9.76 o 
   0   5  12       22.22       21.78      3.75 o 
   1   5  12      197.98      193.98      7.54 o 
   2   5  12      236.89      207.13      7.36 o 
   3   5  12       15.76       13.60      3.61 o 
   4   5  12      264.76      220.65      7.64 o 
   5   5  12      436.19      365.16     10.51 o 
   6   5  12      169.76      150.68      9.02 o 
   7   5  12      252.95      248.52     13.80 o 
   8   5  12        0.75       -6.25      7.31 o 
   9   5  12       12.67        8.11     11.58 o 
 -11   6  12       10.46       15.36     11.48 o 
 -10   6  12       68.55       77.07     10.16 o 
  -9   6  12       86.81       91.50     10.17 o 
  -8   6  12        1.56        0.42      4.22 o 
  -7   6  12      152.77      159.32      9.13 o 
  -6   6  12      260.24      266.59      9.33 o 
  -5   6  12      104.48      102.17      7.28 o 
  -4   6  12       45.25       71.33      9.41 o 
  -3   6  12       29.77       25.30      3.64 o 
  -2   6  12      180.50      165.82      6.41 o 
  -1   6  12      381.30      391.59     12.50 o 
   0   6  12        1.20        5.43      3.59 o 
   1   6  12       28.72       37.13      7.27 o 
   2   6  12        3.65        5.60      3.30 o 
   3   6  12     1799.85     1710.48     22.91 o 
   4   6  12      509.81      470.86     10.54 o 
   5   6  12      449.91      405.33     12.66 o 
   6   6  12       27.22       32.06      6.26 o 
   7   6  12       32.25       26.61      7.62 o 
   8   6  12        0.89        6.33      7.06 o 
   9   6  12       32.88       29.41     13.38 o 
 -11   7  12        1.92       -0.25      8.47 o 
 -10   7  12        0.42       -2.10      7.75 o 
  -9   7  12       10.78       14.61      7.11 o 
  -8   7  12        0.13       -6.03      6.03 o 
  -7   7  12      246.08      256.08     12.71 o 
  -6   7  12       32.11       23.10      7.35 o 
  -5   7  12       31.17       33.67      5.68 o 
  -4   7  12      693.19      665.39     13.02 o 
  -3   7  12      259.94      253.06      8.90 o 
  -2   7  12       22.98       31.78      5.63 o 
  -1   7  12      436.12      438.11     10.93 o 
   0   7  12      198.83      163.01      8.11 o 
   1   7  12       10.40        9.59      3.81 o 
   2   7  12      204.68      193.78      8.06 o 
   3   7  12      115.22      104.36      7.84 o 
   4   7  12       11.70        9.23      3.81 o 
   5   7  12       38.83       33.69      4.77 o 
   6   7  12        2.06       -2.78      4.10 o 
   7   7  12      221.24      234.39     22.14 o 
   8   7  12       29.54       44.40      9.13 o 
 -10   8  12        2.59       -8.34     14.70 o 
  -9   8  12      215.03      199.16     28.24 o 
  -8   8  12        9.93       14.64      6.86 o 
  -7   8  12       24.73       26.27     13.10 o 
  -6   8  12       25.64       16.93     18.26 o 
  -5   8  12        0.87       -1.07      6.51 o 
  -4   8  12        6.78        5.51      5.02 o 
  -3   8  12      460.80      447.54     14.16 o 
  -2   8  12      174.66      152.48     10.22 o 
  -1   8  12     1524.09     1373.28     26.22 o 
   0   8  12        3.98       -1.29      3.49 o 
   1   8  12        9.97        3.49      3.81 o 
   2   8  12       23.17       22.43      4.66 o 
   3   8  12      171.70      158.85      8.56 o 
   4   8  12      336.62      306.45     10.32 o 
   5   8  12        5.24        3.49      3.87 o 
   6   8  12        0.29        2.60      6.86 o 
   7   8  12       24.24       45.47      9.10 o 
   8   8  12       16.15       21.81      8.27 o 
  -9   9  12        1.56      -15.61     15.61 o 
  -8   9  12        0.56       -7.53      8.09 o 
  -7   9  12        0.00        1.48      7.18 o 
  -6   9  12        0.95       -2.92     15.79 o 
  -5   9  12        1.26       -3.02      6.50 o 
  -4   9  12       16.22       19.11      6.86 o 
  -3   9  12       53.85       65.24      7.84 o 
  -2   9  12        0.59        3.32      5.21 o 
  -1   9  12       17.47        9.99      5.69 o 
   0   9  12        0.02        6.11      5.57 o 
   1   9  12       36.61       44.53      7.00 o 
   2   9  12       54.90       43.08      5.70 o 
   3   9  12       23.22       26.12      5.19 o 
   4   9  12       46.40       50.79      6.07 o 
   5   9  12      106.84      113.10      7.86 o 
   6   9  12        1.07        2.26      9.07 o 
   7   9  12       85.53       88.25     11.24 o 
  -8  10  12       93.00      118.51     21.18 o 
  -7  10  12      104.25       95.12     13.55 o 
  -6  10  12      151.17      152.71     26.24 o 
  -5  10  12       11.72       -3.27      7.43 o 
  -4  10  12        7.02       13.75      7.43 o 
  -3  10  12      116.16      103.28     11.92 o 
  -2  10  12      274.29      266.30     13.29 o 
  -1  10  12        1.56       -4.31      4.74 o 
   0  10  12       35.41       31.67      9.16 o 
   1  10  12        9.64        9.21      6.05 o 
   2  10  12       63.65       65.80      8.83 o 
   3  10  12        0.40        1.53      4.93 o 
   4  10  12       46.12       50.14      7.25 o 
   5  10  12        7.54        9.27      7.52 o 
   6  10  12      260.00      317.20     22.38 o 
  -7  11  12       17.99       16.94      9.00 o 
  -6  11  12        2.84       -8.16     17.27 o 
  -5  11  12      170.29      245.11     26.98 o 
  -4  11  12       32.44       40.77      9.88 o 
  -3  11  12        0.05        2.31      7.08 o 
  -2  11  12       55.72       76.96     11.47 o 
  -1  11  12       25.38       30.32      7.57 o 
   0  11  12       14.72       18.62      6.42 o 
   1  11  12      222.21      251.20     13.27 o 
   2  11  12        0.16       -0.35      5.63 o 
   3  11  12       10.11       17.96      6.40 o 
   4  11  12      171.47      193.35     12.09 o 
   5  11  12        3.84        5.94      9.90 o 
  -5  12  12      116.46      109.20     18.94 o 
  -4  12  12       10.67       31.20     12.91 o 
  -3  12  12       20.60        8.32      7.70 o 
  -2  12  12        1.90       11.99      7.71 o 
  -1  12  12        2.19        1.08      7.34 o 
   0  12  12        7.65        1.09      6.77 o 
   1  12  12       53.26       47.25      8.90 o 
   2  12  12       12.04       18.27      7.34 o 
   3  12  12       25.33       29.95      8.37 o 
 -12   1  13        0.00       -6.18      7.99 o 
 -11   1  13        5.20       -5.38      5.38 o 
 -10   1  13      142.57      155.08     12.27 o 
  -9   1  13      255.44      246.52     12.86 o 
  -8   1  13      193.15      185.80      9.98 o 
  -7   1  13      407.68      408.30     12.16 o 
  -6   1  13       52.97       62.31      4.83 o 
  -5   1  13      576.03      574.72      9.53 o 
  -4   1  13      303.40      339.32      7.58 o 
  -3   1  13      129.69      131.49      5.51 o 
  -2   1  13      742.63      727.68     10.03 o 
  -1   1  13       24.86       33.17      2.73 o 
   0   1  13       20.07       18.22      2.36 o 
   1   1  13      165.89      152.19      9.68 o 
   2   1  13      301.78      265.47      6.39 o 
   3   1  13      290.72      278.90      8.06 o 
   4   1  13      526.53      495.95     12.25 o 
   5   1  13       18.66       28.39      4.98 o 
   6   1  13       25.16       23.69      5.17 o 
   7   1  13       11.87       23.10      4.78 o 
   8   1  13        6.45       16.98      6.53 o 
   9   1  13        3.67        8.07      8.33 o 
  10   1  13       27.81       35.75     14.42 o 
 -12   2  13        0.08       -1.13      8.33 o 
 -11   2  13       10.76        6.61      6.26 o 
 -10   2  13        0.36        3.15      5.30 o 
  -9   2  13      224.42      199.46     20.99 o 
  -8   2  13        7.38       11.39      5.06 o 
  -7   2  13     1193.03     1235.61     23.35 o 
  -6   2  13      275.27      286.48      8.09 o 
  -5   2  13        1.18        2.53      2.34 o 
  -4   2  13       81.07       91.12      4.26 o 
  -3   2  13        1.58        2.41      2.03 o 
  -2   2  13       20.16       18.96      2.37 o 
  -1   2  13        6.59        4.70      1.96 o 
   0   2  13        5.91       10.21      1.94 o 
   1   2  13      852.02      838.36     16.14 o 
   2   2  13       54.24       47.56      3.94 o 
   3   2  13       19.80       15.48      3.76 o 
   4   2  13      971.54      936.87     16.41 o 
   5   2  13      824.77      738.49     15.09 o 
   6   2  13       33.65       30.15      4.79 o 
   7   2  13      271.07      232.75     10.56 o 
   8   2  13       20.63       14.25      8.62 o 
   9   2  13       17.25        8.57     12.28 o 
  10   2  13       17.41       26.53     14.31 o 
 -12   3  13       19.69       12.68      9.92 o 
 -11   3  13       27.26        3.75      7.20 o 
 -10   3  13      102.80      117.47     11.20 o 
  -9   3  13       16.73        8.73      6.04 o 
  -8   3  13      527.20      550.43     17.05 o 
  -7   3  13      407.87      405.61     13.75 o 
  -6   3  13      954.38      968.38     15.04 o 
  -5   3  13      297.08      282.85      7.18 o 
  -4   3  13      486.14      513.61      8.53 o 
  -3   3  13        0.53       -1.40      1.94 o 
  -2   3  13      421.70      436.87      6.97 o 
  -1   3  13        1.98        2.54      1.97 o 
   0   3  13      613.06      602.38      9.13 o 
   1   3  13       98.01       67.96      6.10 o 
   2   3  13      753.18      761.09     17.54 o 
   3   3  13     1243.38     1165.04     19.08 o 
   4   3  13      340.38      328.97      9.54 o 
   5   3  13       91.53       75.80      6.77 o 
   6   3  13       95.32       88.86     12.30 o 
   7   3  13       58.06       63.66      8.50 o 
   8   3  13       10.28       13.64      7.00 o 
   9   3  13        2.61        4.98      9.17 o 
  10   3  13        9.41       16.23     14.17 o 
 -12   4  13       34.69       35.03     11.67 o 
 -11   4  13        4.44       -5.34      6.42 o 
 -10   4  13        3.35       -1.02      6.08 o 
  -9   4  13       72.49       67.91     13.79 o 
  -8   4  13       32.45       32.91      6.97 o 
  -7   4  13      283.53      275.36     10.09 o 
  -6   4  13      159.36      157.59      6.80 o 
  -5   4  13       22.37       25.22      2.88 o 
  -4   4  13      175.70      183.75      5.13 o 
  -3   4  13        1.84        1.02      2.24 o 
  -2   4  13       46.60       48.53      3.15 o 
  -1   4  13       19.29       25.69      2.96 o 
   0   4  13       22.31       33.19      3.92 o 
   1   4  13       36.98       35.45      4.10 o 
   2   4  13      633.65      567.74     10.84 o 
   3   4  13       90.81       93.88      6.38 o 
   4   4  13       18.07       11.79      4.01 o 
   5   4  13      387.36      333.52     12.75 o 
   6   4  13        2.36        3.89      4.41 o 
   7   4  13        0.21       -0.12      4.86 o 
   8   4  13        3.13       -6.32      6.33 o 
   9   4  13        5.04        3.29     16.66 o 
 -11   5  13      136.48      153.86     18.92 o 
 -10   5  13       25.39       17.16      7.77 o 
  -9   5  13      525.68      502.62     17.81 o 
  -8   5  13      338.00      313.70     15.33 o 
  -7   5  13      128.93      120.95      8.02 o 
  -6   5  13       27.52       20.63      4.47 o 
  -5   5  13      745.82      725.51     11.23 o 
  -4   5  13      108.80      120.59      5.27 o 
  -3   5  13        7.98        9.95      2.67 o 
  -2   5  13       32.30       31.94      3.26 o 
  -1   5  13       48.40       48.63      4.84 o 
   0   5  13      155.37      136.65      6.89 o 
   1   5  13      226.68      188.16      7.55 o 
   2   5  13      278.77      276.25      8.18 o 
   3   5  13     1295.32     1207.83     18.18 o 
   4   5  13        4.54        3.86      4.48 o 
   5   5  13        7.72        8.67      4.45 o 
   6   5  13       19.15       18.97      5.08 o 
   7   5  13       36.63       45.12      8.24 o 
   8   5  13        0.28       -3.70      9.16 o 
   9   5  13       12.48       10.62      9.32 o 
 -11   6  13      111.36       92.21     14.06 o 
 -10   6  13       34.85       23.55      7.85 o 
  -9   6  13       34.25       29.58      7.54 o 
  -8   6  13      681.23      692.08     16.68 o 
  -7   6  13       81.95       80.66      7.19 o 
  -6   6  13       13.89       26.60      5.56 o 
  -5   6  13      233.82      244.36      8.62 o 
  -4   6  13        3.83        6.74      3.34 o 
  -3   6  13       33.92       32.43      3.84 o 
  -2   6  13       28.31       39.57      4.44 o 
  -1   6  13      179.29      216.76      8.24 o 
   0   6  13      720.23      667.00     13.28 o 
   1   6  13       33.64       18.42      4.04 o 
   2   6  13        3.35        2.37      3.60 o 
   3   6  13       75.40       91.96      6.10 o 
   4   6  13      215.69      216.23      8.96 o 
   5   6  13       38.69       40.90      6.19 o 
   6   6  13        3.00       -4.11      4.11 o 
   7   6  13       66.32       70.41      9.86 o 
   8   6  13       27.49       29.79      8.43 o 
   9   6  13      120.64      124.63     21.50 o 
 -10   7  13      102.30      116.68     23.18 o 
  -9   7  13       48.90       51.81     15.23 o 
  -8   7  13      369.95      369.70     15.79 o 
  -7   7  13        3.18       -0.10      9.15 o 
  -6   7  13     1203.81     1120.29     24.53 o 
  -5   7  13      314.63      320.28     12.78 o 
  -4   7  13      184.02      172.78      8.17 o 
  -3   7  13      636.53      644.33     14.96 o 
  -2   7  13        5.06        7.58      4.11 o 
  -1   7  13       23.31       26.49      4.59 o 
   0   7  13       50.31       73.23      8.61 o 
   1   7  13      462.88      423.56     10.40 o 
   2   7  13     1345.34     1271.42     19.83 o 
   3   7  13      106.34      122.63     11.15 o 
   4   7  13       61.88       65.16      6.06 o 
   5   7  13       15.32       18.63      5.31 o 
   6   7  13       72.40       59.74     12.29 o 
   7   7  13      379.56      408.03     27.72 o 
   8   7  13      102.11      120.63     12.06 o 
 -10   8  13        0.00        7.39     17.47 o 
  -9   8  13       25.08       19.88     11.25 o 
  -8   8  13        1.11       -7.06      7.06 o 
  -7   8  13      118.68      118.75     10.98 o 
  -6   8  13      252.47      258.61     16.31 o 
  -5   8  13      141.74      125.77     13.12 o 
  -4   8  13      259.61      273.69     13.19 o 
  -3   8  13       14.33       27.86      6.65 o 
  -2   8  13      491.41      433.35     17.45 o 
  -1   8  13       17.98       17.30      4.94 o 
   0   8  13        0.00        1.37      4.22 o 
   1   8  13       38.52       37.63      5.50 o 
   2   8  13      107.87      102.19      9.00 o 
   3   8  13       49.69       41.57      5.50 o 
   4   8  13        4.09        3.74      3.87 o 
   5   8  13        1.06        6.90      4.73 o 
   6   8  13      134.60      146.28     12.68 o 
   7   8  13       79.50       87.97     12.20 o 
  -9   9  13      102.63      114.95     24.17 o 
  -8   9  13      101.27       79.35     10.50 o 
  -7   9  13       14.90       13.77     23.91 o 
  -6   9  13      105.69      104.14     13.31 o 
  -5   9  13      503.47      497.38     21.90 o 
  -4   9  13       27.73       26.61      7.22 o 
  -3   9  13       10.66        5.84      5.21 o 
  -2   9  13        0.00       -4.48      4.48 o 
  -1   9  13      287.15      295.65     13.05 o 
   0   9  13        7.93        8.10      6.40 o 
   1   9  13        0.42       -3.07      3.75 o 
   2   9  13        6.15       11.83      4.50 o 
   3   9  13       49.34       51.81      6.21 o 
   4   9  13        8.65        8.05      4.18 o 
   5   9  13        4.15        5.34      4.43 o 
   6   9  13       26.82       18.35     11.57 o 
   7   9  13       24.57       17.52      8.22 o 
  -8  10  13        2.94        1.97     15.44 o 
  -7  10  13        4.77       11.50      8.27 o 
  -6  10  13       44.26       62.27     12.01 o 
  -5  10  13       32.02       28.05      9.62 o 
  -4  10  13        3.28        5.11      6.37 o 
  -3  10  13      135.24      125.99     13.16 o 
  -2  10  13       73.39       74.01      8.99 o 
  -1  10  13       15.48       16.05      6.31 o 
   0  10  13       86.74       92.89      8.81 o 
   1  10  13        1.73        0.94      6.91 o 
   2  10  13      394.46      439.32     16.97 o 
   3  10  13       42.89       39.19      6.94 o 
   4  10  13       27.19       35.49      6.96 o 
   5  10  13      223.39      224.48     15.54 o 
   6  10  13       17.38       15.86      7.95 o 
  -7  11  13        0.30       -7.28      7.28 o 
  -6  11  13       40.40       61.35     19.77 o 
  -5  11  13       63.06       90.49     17.90 o 
  -4  11  13        4.41       20.67     12.05 o 
  -3  11  13       39.00       57.45     10.99 o 
  -2  11  13      132.40      155.07     12.10 o 
  -1  11  13        0.01        4.29      6.28 o 
   0  11  13       41.18       44.12      7.76 o 
   1  11  13        0.20        3.38      6.15 o 
   2  11  13      127.38      152.33     14.12 o 
   3  11  13       59.72       50.04      7.63 o 
   4  11  13       39.49       41.94      7.33 o 
  -5  12  13       53.78       52.63     14.08 o 
  -4  12  13       13.09       29.04     11.78 o 
  -3  12  13       29.68       36.34      9.84 o 
  -2  12  13        8.06       12.65      7.89 o 
  -1  12  13      474.47      486.53     19.40 o 
   0  12  13       69.82       79.60     10.76 o 
   1  12  13       92.63       90.99     23.55 o 
   2  12  13        3.35       12.15      7.05 o 
 -12   0  14       84.04       74.17     18.70 o 
 -11   0  14      125.94      136.45     15.40 o 
 -10   0  14      181.98      158.15     15.81 o 
  -9   0  14        1.71       11.90      9.92 o 
  -8   0  14      540.18      548.39     30.26 o 
  -7   0  14      148.41      165.85     17.50 o 
  -6   0  14      101.46      125.63      7.53 o 
  -5   0  14      271.51      263.84      9.81 o 
  -4   0  14      119.25      131.11      7.62 o 
  -3   0  14      647.51      714.75     15.21 o 
  -2   0  14      175.06      200.95      9.91 o 
  -1   0  14       30.37       27.67      4.82 o 
   0   0  14      538.23      551.80     47.18 o 
   1   0  14        4.11        0.92      4.36 o 
   2   0  14      356.54      346.81     13.12 o 
   3   0  14      535.38      554.92     18.46 o 
   4   0  14       26.10       18.23     11.20 o 
   5   0  14      562.32      487.59     18.07 o 
   6   0  14      105.35      115.45     19.46 o 
   7   0  14       22.00       25.35      8.15 o 
   8   0  14        4.16        4.23      7.87 o 
   9   0  14       33.45       32.16     13.26 o 
  10   0  14       56.96       73.59     18.15 o 
 -12   1  14        2.91       -0.26      8.58 o 
 -11   1  14       52.60       23.14      9.17 o 
 -10   1  14       26.22       15.66      6.26 o 
  -9   1  14       33.16       24.18      5.84 o 
  -8   1  14       21.41       47.48     14.09 o 
  -7   1  14       42.29       42.39      5.85 o 
  -6   1  14       37.71       45.46      4.63 o 
  -5   1  14       37.59       40.74      3.63 o 
  -4   1  14      401.47      444.79     10.67 o 
  -3   1  14       21.58       33.91      3.36 o 
  -2   1  14      298.54      309.29      7.78 o 
  -1   1  14       90.85      105.25      4.93 o 
   0   1  14      206.23      173.33      5.09 o 
   1   1  14        3.07       -2.90      3.81 o 
   2   1  14       57.43       69.36      5.01 o 
   3   1  14     1518.01     1429.78     20.99 o 
   4   1  14      429.38      389.48     14.44 o 
   5   1  14       14.33       13.13      4.91 o 
   6   1  14       19.32       22.32      5.31 o 
   7   1  14        1.74       10.28      4.52 o 
   8   1  14        3.23        1.83      7.77 o 
   9   1  14       36.60       39.24     14.00 o 
  10   1  14       15.85       27.78     14.90 o 
 -12   2  14       31.23       48.11     11.61 o 
 -11   2  14        4.77       13.79      5.95 o 
 -10   2  14       74.08       74.26      8.34 o 
  -9   2  14        7.79       11.72      5.56 o 
  -8   2  14       75.26       67.60      8.57 o 
  -7   2  14      169.71      170.21      8.18 o 
  -6   2  14       41.18       51.38      4.06 o 
  -5   2  14     1043.46     1055.90     13.73 o 
  -4   2  14      232.83      241.14      6.12 o 
  -3   2  14      183.82      210.95      5.40 o 
  -2   2  14      287.05      280.79      5.76 o 
  -1   2  14       46.20       56.32      3.27 o 
   0   2  14      137.31      141.46      5.52 o 
   1   2  14        6.58        5.60      2.55 o 
   2   2  14       37.96       53.63      4.30 o 
   3   2  14     1075.85     1064.42     15.55 o 
   4   2  14      301.41      255.31      9.58 o 
   5   2  14      879.45      865.53     20.64 o 
   6   2  14      201.31      165.01      9.44 o 
   7   2  14       45.97       51.14      6.67 o 
   8   2  14       14.40       -5.88     18.04 o 
   9   2  14        1.57       14.99     12.91 o 
  10   2  14       46.90       55.79     17.50 o 
 -12   3  14        7.74       -3.28      9.39 o 
 -11   3  14        5.28        8.03      7.43 o 
 -10   3  14       64.80       55.94      9.02 o 
  -9   3  14        1.60       -0.28      5.62 o 
  -8   3  14       24.12       22.84      8.22 o 
  -7   3  14      489.89      484.04     12.78 o 
  -6   3  14       30.08       28.55      4.02 o 
  -5   3  14      333.70      351.04      7.58 o 
  -4   3  14        2.34        3.97      2.53 o 
  -3   3  14        5.41        6.89      2.59 o 
  -2   3  14       36.69       41.43      3.06 o 
  -1   3  14      316.96      318.27      6.60 o 
   0   3  14        7.81       11.02      3.25 o 
   1   3  14      266.24      255.70      8.39 o 
   2   3  14       98.18      106.25      6.07 o 
   3   3  14        1.32       11.92      5.89 o 
   4   3  14      100.14       77.69      6.78 o 
   5   3  14       86.29       71.20      6.82 o 
   6   3  14      234.17      223.37     10.32 o 
   7   3  14      144.22      167.15     11.89 o 
   8   3  14        6.08       10.10      8.41 o 
   9   3  14       96.28       98.55     29.67 o 
 -12   4  14       67.63       68.42     13.51 o 
 -11   4  14        4.12        3.06      8.70 o 
 -10   4  14       13.02       10.89      7.14 o 
  -9   4  14        4.14        5.43      6.05 o 
  -8   4  14      720.44      646.85     18.93 o 
  -7   4  14        9.32       14.60      4.47 o 
  -6   4  14      109.81      127.65      8.90 o 
  -5   4  14        0.06        1.49      2.40 o 
  -4   4  14      381.13      404.73      7.57 o 
  -3   4  14        7.07        6.71      2.71 o 
  -2   4  14        0.03        1.81      2.42 o 
  -1   4  14       13.87       23.06      3.21 o 
   0   4  14      174.97      168.69      6.89 o 
   1   4  14     1289.32     1257.85     17.99 o 
   2   4  14       25.43       23.58      3.90 o 
   3   4  14      100.91       78.75      6.04 o 
   4   4  14        0.21        0.77      3.84 o 
   5   4  14       17.43       14.29      4.38 o 
   6   4  14        0.39        7.62      4.90 o 
   7   4  14        7.86        8.84      4.47 o 
   8   4  14        0.29       30.33     15.44 o 
   9   4  14      361.50      390.52     21.74 o 
 -11   5  14       20.78       20.44      9.92 o 
 -10   5  14      176.81      183.11     13.75 o 
  -9   5  14       61.70       50.76      8.53 o 
  -8   5  14        9.94        6.96      6.05 o 
  -7   5  14       42.82       53.36      6.21 o 
  -6   5  14        0.13        3.48      3.58 o 
  -5   5  14      275.10      264.70      8.42 o 
  -4   5  14       10.30       13.42      2.86 o 
  -3   5  14       30.40       39.99      3.63 o 
  -2   5  14       73.52      101.61      5.58 o 
  -1   5  14       19.75       27.40      4.27 o 
   0   5  14        0.16        2.04      3.09 o 
   1   5  14       10.42        4.73      3.32 o 
   2   5  14       26.57       18.34      3.72 o 
   3   5  14       41.42       47.93      4.97 o 
   4   5  14       90.52       85.81      7.51 o 
   5   5  14      123.38      111.35      8.29 o 
   6   5  14        1.01       -1.89      4.38 o 
   7   5  14        0.26        3.04      6.69 o 
   8   5  14        2.04       14.72     10.20 o 
   9   5  14        4.05        4.92      8.75 o 
 -11   6  14       56.87       67.79     12.88 o 
 -10   6  14       87.00       81.95     10.85 o 
  -9   6  14        0.29        9.90      6.56 o 
  -8   6  14       60.76       54.12      7.93 o 
  -7   6  14      191.98      172.33     11.61 o 
  -6   6  14        0.45       -5.79      5.79 o 
  -5   6  14      147.88      164.51      8.03 o 
  -4   6  14      527.94      541.70      9.91 o 
  -3   6  14      122.04       96.13      5.83 o 
  -2   6  14      328.63      294.19     10.97 o 
  -1   6  14       23.00       25.75      4.19 o 
   0   6  14       43.24       41.31      5.54 o 
   1   6  14        4.76       -0.39      3.26 o 
   2   6  14      334.61      275.29      8.77 o 
   3   6  14      103.21       92.54      8.07 o 
   4   6  14        9.74       11.49      4.21 o 
   5   6  14      109.39      102.86      8.39 o 
   6   6  14       54.27       43.10      9.11 o 
   7   6  14       32.21       34.56     10.36 o 
   8   6  14        0.60        1.04      9.73 o 
 -10   7  14       54.64       25.31     17.22 o 
  -9   7  14       24.39       15.86     10.25 o 
  -8   7  14        7.09        9.09      6.46 o 
  -7   7  14      196.98      179.75     12.24 o 
  -6   7  14      689.95      648.57     19.01 o 
  -5   7  14      409.76      405.57     11.30 o 
  -4   7  14      334.76      343.36     11.64 o 
  -3   7  14        4.71        1.93      3.85 o 
  -2   7  14       22.70       15.70      4.57 o 
  -1   7  14      162.69      145.00      8.65 o 
   0   7  14        1.12        6.21      3.89 o 
   1   7  14       24.22        9.29      5.45 o 
   2   7  14       61.68       50.50      5.79 o 
   3   7  14      122.93      118.38      7.65 o 
   4   7  14      207.26      203.89      9.32 o 
   5   7  14       22.53       25.20      5.51 o 
   6   7  14        7.54        2.41      8.05 o 
   7   7  14       24.67       20.16      8.27 o 
   8   7  14       28.02       39.20      8.91 o 
 -10   8  14        5.41        3.05     16.73 o 
  -9   8  14        0.90        4.23     15.71 o 
  -8   8  14        0.00       -1.43      6.06 o 
  -7   8  14      253.37      241.87     28.05 o 
  -6   8  14        0.13       -9.08      9.08 o 
  -5   8  14       85.73       81.73     11.55 o 
  -4   8  14      736.79      677.30     27.88 o 
  -3   8  14       90.48       77.56      8.29 o 
  -2   8  14       10.51        7.13      5.32 o 
  -1   8  14       81.75       76.91      7.24 o 
   0   8  14        8.39        1.74      4.19 o 
   1   8  14        0.00       -3.34      3.34 o 
   2   8  14      322.35      333.84     13.47 o 
   3   8  14        4.45       -1.70      3.78 o 
   4   8  14       29.00       35.84      5.71 o 
   5   8  14      105.11      116.31      7.91 o 
   6   8  14       21.28       32.10      8.34 o 
   7   8  14      264.38      265.97     16.60 o 
  -9   9  14        8.92        5.13     16.88 o 
  -8   9  14       54.34       52.87     11.73 o 
  -7   9  14       13.52       16.59      6.93 o 
  -6   9  14      468.96      480.63     48.88 o 
  -5   9  14        0.34       -0.38      8.13 o 
  -4   9  14      667.34      651.07     19.61 o 
  -3   9  14       30.14       25.77      6.82 o 
  -2   9  14       14.23        8.47      5.87 o 
  -1   9  14       10.90        8.59      5.91 o 
   0   9  14        3.16        3.23      9.63 o 
   1   9  14       51.39       44.00      5.98 o 
   2   9  14      104.13      102.68      8.61 o 
   3   9  14       17.05       13.67      5.37 o 
   4   9  14      219.57      220.58     12.43 o 
   5   9  14        0.33        4.68      4.53 o 
   6   9  14        5.25       15.20      7.72 o 
  -8  10  14        1.58        4.91     18.75 o 
  -7  10  14       81.61       62.60     10.30 o 
  -6  10  14        0.76        0.11      7.32 o 
  -5  10  14        3.46        3.31      7.62 o 
  -4  10  14       67.79       62.75     13.46 o 
  -3  10  14       88.01       69.75     10.84 o 
  -2  10  14      149.75      129.57     11.09 o 
  -1  10  14       68.03       83.30      9.75 o 
   0  10  14       29.80       44.85     13.84 o 
   1  10  14       13.92        6.95      5.76 o 
   2  10  14       27.32       21.47      6.86 o 
   3  10  14       25.27       18.21      5.95 o 
   4  10  14       37.03       34.13      6.95 o 
   5  10  14        4.60        4.53      7.53 o 
  -6  11  14        4.48       10.10     14.84 o 
  -5  11  14       33.12       30.86     12.61 o 
  -4  11  14       19.40       21.00     11.79 o 
  -3  11  14      181.95      166.81     25.64 o 
  -2  11  14      110.26      125.29     11.24 o 
  -1  11  14        9.56       14.99      7.26 o 
   0  11  14      278.15      290.67     14.51 o 
   1  11  14        0.00        3.25      6.10 o 
   2  11  14        0.00        2.35      5.58 o 
   3  11  14       13.87       28.46      7.96 o 
   4  11  14       21.05       22.97      6.88 o 
  -4  12  14        1.29       25.19     11.63 o 
  -3  12  14        0.02        8.37      8.16 o 
  -2  12  14      127.26      145.66     23.00 o 
  -1  12  14       37.42       29.33      8.77 o 
   0  12  14      156.82      173.90     12.07 o 
   1  12  14      254.51      281.51     16.99 o 
 -12   1  15       20.73       11.09      9.73 o 
 -11   1  15        5.31       -2.79      5.55 o 
 -10   1  15      212.87      213.68     12.17 o 
  -9   1  15        2.47        0.78      5.88 o 
  -8   1  15       11.98       11.70      5.27 o 
  -7   1  15      219.55      234.76     10.20 o 
  -6   1  15        3.30        3.20      3.16 o 
  -5   1  15      527.86      518.77      9.53 o 
  -4   1  15        1.47        6.61      3.53 o 
  -3   1  15       97.04      103.53      4.58 o 
  -2   1  15        0.10        1.34      2.50 o 
  -1   1  15      333.35      294.71      7.14 o 
   0   1  15      237.23      242.67      7.22 o 
   1   1  15     1505.59     1398.06     27.69 o 
   2   1  15      286.40      284.75      9.81 o 
   3   1  15        0.67       -3.93      3.93 o 
   4   1  15      425.00      414.87     11.51 o 
   5   1  15        0.79        3.00      4.54 o 
   6   1  15       55.53       72.48      8.10 o 
   7   1  15       16.75       10.07      6.71 o 
   8   1  15        8.36       16.84     10.12 o 
   9   1  15       29.61       38.86     15.42 o 
 -12   2  15       20.39       19.31      9.69 o 
 -11   2  15        1.13        1.61      6.29 o 
 -10   2  15        0.25        1.99      6.13 o 
  -9   2  15       15.83       18.70      6.70 o 
  -8   2  15      183.84      172.18     19.93 o 
  -7   2  15        2.97       10.18      4.06 o 
  -6   2  15        8.69        6.49      2.87 o 
  -5   2  15        3.64        2.47      2.68 o 
  -4   2  15      141.85      146.32      5.34 o 
  -3   2  15        0.35        0.15      2.17 o 
  -2   2  15       46.86       65.89      3.82 o 
  -1   2  15       80.47       96.30      3.83 o 
   0   2  15      665.37      616.90     17.60 o 
   1   2  15     1952.72     1866.95     34.94 o 
   2   2  15      359.37      296.82      9.63 o 
   3   2  15       94.34       99.46      8.64 o 
   4   2  15      357.81      347.12     12.95 o 
   5   2  15       17.39        9.91      5.79 o 
   6   2  15       15.30       18.56      5.39 o 
   7   2  15       73.56       91.23      8.02 o 
   8   2  15      150.62      211.73     17.20 o 
   9   2  15      168.00      186.47     24.81 o 
 -12   3  15        1.32       -5.77      8.93 o 
 -11   3  15      149.35      146.60     13.04 o 
 -10   3  15       70.95       70.97      9.52 o 
  -9   3  15      103.50       90.22      9.72 o 
  -8   3  15       27.94       33.80      7.02 o 
  -7   3  15        1.10       -2.26      3.52 o 
  -6   3  15       11.58       11.89      3.16 o 
  -5   3  15       56.47       55.55      3.99 o 
  -4   3  15        2.33        4.21      2.64 o 
  -3   3  15      266.40      267.34      6.21 o 
  -2   3  15       84.68       89.88      4.43 o 
  -1   3  15      637.92      628.03     13.82 o 
   0   3  15      192.40      190.00      7.79 o 
   1   3  15       33.49       38.84      4.60 o 
   2   3  15       38.94       18.65      4.87 o 
   3   3  15        6.45        2.93      6.70 o 
   4   3  15        9.96        5.28      4.63 o 
   5   3  15       22.61       11.83      5.88 o 
   6   3  15        3.77        8.17      5.04 o 
   7   3  15      102.99      112.26      8.54 o 
   8   3  15       85.64       98.70     13.35 o 
   9   3  15       19.21       36.56     11.10 o 
 -11   4  15      137.08      134.80     15.89 o 
 -10   4  15       46.32       28.79     13.65 o 
  -9   4  15        7.53        1.38      6.53 o 
  -8   4  15        9.97        8.05      6.08 o 
  -7   4  15      282.07      290.71     20.52 o 
  -6   4  15       83.69       85.54      5.95 o 
  -5   4  15       71.31       70.65      4.13 o 
  -4   4  15        0.37        1.64      2.42 o 
  -3   4  15       76.98       87.03      4.76 o 
  -2   4  15      151.40      146.25      6.15 o 
  -1   4  15      232.11      236.24      8.50 o 
   0   4  15       11.77        0.53      3.22 o 
   1   4  15      387.57      350.81      9.61 o 
   2   4  15      207.29      167.42      7.86 o 
   3   4  15       83.68       75.32      6.19 o 
   4   4  15       45.46       46.31      5.99 o 
   5   4  15       58.50       68.13      6.03 o 
   6   4  15      110.17      100.30      7.19 o 
   7   4  15       15.55       12.80      5.35 o 
   8   4  15       34.54       42.57      8.86 o 
   9   4  15       32.15       36.51     20.90 o 
 -11   5  15      200.69      218.23     34.22 o 
 -10   5  15       92.23       96.77     11.17 o 
  -9   5  15      375.12      384.54     15.85 o 
  -8   5  15       78.45       87.41     10.72 o 
  -7   5  15      145.77      134.93      8.65 o 
  -6   5  15        3.17        9.51      4.50 o 
  -5   5  15       12.09       10.55      4.14 o 
  -4   5  15       31.60       30.02      4.53 o 
  -3   5  15      242.76      234.54      7.27 o 
  -2   5  15      602.35      539.71      9.61 o 
  -1   5  15      504.76      475.93     11.07 o 
   0   5  15       86.80       87.73      6.14 o 
   1   5  15        1.50        4.57      5.44 o 
   2   5  15      628.28      584.67     11.75 o 
   3   5  15       26.71       19.13      4.69 o 
   4   5  15      283.88      258.15     11.06 o 
   5   5  15       45.17       52.03      6.56 o 
   6   5  15       46.23       76.13      8.86 o 
   7   5  15      182.78      202.97     15.96 o 
   8   5  15       24.26       18.62      8.10 o 
 -11   6  15       31.87       19.19     10.15 o 
 -10   6  15       45.83       19.17     16.62 o 
  -9   6  15      365.20      369.21     21.10 o 
  -8   6  15       37.19       32.19      6.94 o 
  -7   6  15        7.32        2.72      5.41 o 
  -6   6  15      329.76      289.63     12.83 o 
  -5   6  15       22.27       23.51      4.68 o 
  -4   6  15       89.50       85.18      5.76 o 
  -3   6  15        2.77       -1.82      3.16 o 
  -2   6  15      512.07      467.05     11.33 o 
  -1   6  15      113.80      109.80      9.92 o 
   0   6  15        1.95       -0.67      3.12 o 
   1   6  15       54.94       49.41      5.41 o 
   2   6  15      316.28      288.56      9.03 o 
   3   6  15       43.70       49.49      5.19 o 
   4   6  15       18.38        9.39      7.06 o 
   5   6  15       35.14       49.35      6.62 o 
   6   6  15       55.72       63.07      7.42 o 
   7   6  15        4.77        4.35      7.31 o 
   8   6  15        0.59        1.57      7.89 o 
 -10   7  15        0.10        0.18     15.25 o 
  -9   7  15       67.07       43.96     12.01 o 
  -8   7  15        8.73       -3.51     10.92 o 
  -7   7  15        0.34       -5.44      5.44 o 
  -6   7  15     1371.65     1410.86     28.82 o 
  -5   7  15      356.79      295.61     11.27 o 
  -4   7  15        0.40        2.89      3.69 o 
  -3   7  15      401.68      361.30     10.86 o 
  -2   7  15        0.32        2.06      4.00 o 
  -1   7  15       26.18       22.88      5.30 o 
   0   7  15      773.87      726.31     16.50 o 
   1   7  15        1.00       -3.88      3.88 o 
   2   7  15       24.52       33.07      5.24 o 
   3   7  15      858.60      769.45     20.31 o 
   4   7  15       79.72       71.96      6.53 o 
   5   7  15       51.81       62.32      7.28 o 
   6   7  15       32.80       43.43      6.98 o 
   7   7  15       29.49       27.92     10.68 o 
  -9   8  15       17.54       10.97     16.97 o 
  -8   8  15      134.30      148.30     12.65 o 
  -7   8  15      172.63      176.50     12.89 o 
  -6   8  15       30.27       20.68      6.75 o 
  -5   8  15        9.91        7.29      5.94 o 
  -4   8  15        0.21        0.49      5.45 o 
  -3   8  15       70.12       78.31      8.52 o 
  -2   8  15       24.32       17.05      5.06 o 
  -1   8  15       12.49        4.27      4.40 o 
   0   8  15       22.52       12.69      5.79 o 
   1   8  15       10.10        7.20      4.15 o 
   2   8  15        3.84        8.30      4.46 o 
   3   8  15       21.51       12.33      4.57 o 
   4   8  15       79.68       88.31      8.50 o 
   5   8  15        0.90       -7.34      7.34 o 
   6   8  15       15.17       20.85     10.95 o 
   7   8  15       14.89       22.36      8.44 o 
  -8   9  15       31.50       29.53      9.63 o 
  -7   9  15        0.81       -6.90      6.90 o 
  -6   9  15        0.20        3.27      6.65 o 
  -5   9  15       59.81       53.47     10.75 o 
  -4   9  15       45.58       49.00      9.29 o 
  -3   9  15        9.71        6.47      7.82 o 
  -2   9  15      108.25      111.58     10.19 o 
  -1   9  15      303.16      313.65     14.35 o 
   0   9  15        3.63       -1.70      4.43 o 
   1   9  15      129.39      111.89      8.07 o 
   2   9  15        7.03        2.17      4.27 o 
   3   9  15       76.69       78.51      7.46 o 
   4   9  15       40.89       40.18      6.12 o 
   5   9  15       15.66       18.79      5.32 o 
   6   9  15      110.19      138.98     13.06 o 
  -7  10  15        3.27       14.64      9.76 o 
  -6  10  15        4.61        1.85      7.97 o 
  -5  10  15      126.95      141.18     15.96 o 
  -4  10  15        0.01       -4.09      6.12 o 
  -3  10  15        3.46        1.42     12.06 o 
  -2  10  15       32.13       42.59      9.58 o 
  -1  10  15      101.06      132.51     13.18 o 
   0  10  15       36.48       31.43     10.02 o 
   1  10  15      104.17       98.84      9.25 o 
   2  10  15        2.83        0.21      6.81 o 
   3  10  15       21.75       25.85      6.77 o 
   4  10  15        4.19        4.30      5.27 o 
  -6  11  15        0.20       -3.75      7.79 o 
  -5  11  15       69.74       60.84     15.80 o 
  -4  11  15       35.46       29.45     12.89 o 
  -3  11  15      126.29      115.78     14.07 o 
  -2  11  15       61.03       79.22     18.49 o 
  -1  11  15       16.14       36.48      8.38 o 
   0  11  15        3.85        0.80      6.03 o 
   1  11  15       14.17       20.10      7.52 o 
   2  11  15       23.67       31.13      7.44 o 
   3  11  15       26.41       36.19      7.49 o 
  -3  12  15       15.18       23.54      9.17 o 
  -2  12  15        0.22       20.33      9.17 o 
  -1  12  15       29.97       34.39     10.71 o 
   0  12  15      128.87      144.64     11.47 o 
 -12   0  16      131.31      122.34     22.76 o 
 -11   0  16       34.80       46.14     14.48 o 
 -10   0  16       93.21       87.53     12.52 o 
  -9   0  16      376.79      363.40     51.37 o 
  -8   0  16       44.56       47.23     10.11 o 
  -7   0  16       37.24       33.87      8.12 o 
  -6   0  16        0.07       -3.56      3.56 o 
  -5   0  16      224.05      237.99     10.09 o 
  -4   0  16        6.06        2.46      6.66 o 
  -3   0  16      985.88      994.03     23.49 o 
  -2   0  16      205.71      226.93     13.20 o 
  -1   0  16       60.89       43.33      6.71 o 
   0   0  16     1866.58     1738.87     30.86 o 
   1   0  16       29.99       27.28      7.02 o 
   2   0  16     1624.59     1518.66     31.69 o 
   3   0  16       51.96       49.03      7.83 o 
   4   0  16        0.24        1.95      6.02 o 
   5   0  16      469.44      456.03     39.14 o 
   6   0  16      374.31      392.22     18.14 o 
   7   0  16      116.70      144.94     22.13 o 
   8   0  16      122.26      133.75     20.17 o 
 -12   1  16       12.25       10.90      9.91 o 
 -11   1  16       14.44       12.48      7.94 o 
 -10   1  16       91.21       95.87      9.20 o 
  -9   1  16       84.72       78.98      8.28 o 
  -8   1  16       36.16       30.98      6.33 o 
  -7   1  16      182.71      185.14      9.98 o 
  -6   1  16       29.09       31.18      4.50 o 
  -5   1  16       77.00       78.59      5.25 o 
  -4   1  16      797.75      853.08     15.67 o 
  -3   1  16       53.91       60.51      4.05 o 
  -2   1  16       65.05       74.92      4.27 o 
  -1   1  16       54.51       49.18      4.47 o 
   0   1  16       96.88      102.00     15.45 o 
   1   1  16      164.24      136.37      8.54 o 
   2   1  16      631.71      616.26     36.65 o 
   3   1  16       17.43       10.89      5.45 o 
   4   1  16       68.87       73.83      6.39 o 
   5   1  16       21.77       19.46      5.18 o 
   6   1  16       10.72        1.66      5.61 o 
   7   1  16       23.12       17.44      5.84 o 
   8   1  16        9.45        7.06      8.52 o 
   9   1  16        0.42        9.90     11.85 o 
 -12   2  16        0.61       -1.71      8.75 o 
 -11   2  16        3.95       -6.40      6.40 o 
 -10   2  16       20.20       12.88     10.43 o 
  -9   2  16      204.52      210.85     13.56 o 
  -8   2  16      696.15      687.15     19.47 o 
  -7   2  16      237.16      243.38     12.00 o 
  -6   2  16      328.25      343.97      9.13 o 
  -5   2  16      280.74      283.46      8.46 o 
  -4   2  16        5.13        3.85      2.99 o 
  -3   2  16      272.06      311.54      7.21 o 
  -2   2  16       33.40       29.98      3.54 o 
  -1   2  16      173.98      159.52     13.30 o 
   0   2  16      691.76      652.26     18.47 o 
   1   2  16     1020.76      949.37     49.64 o 
   2   2  16      442.01      445.73     18.43 o 
   3   2  16        2.07       -4.23      5.93 o 
   4   2  16       57.18       56.22      7.56 o 
   5   2  16       24.12       16.73      6.14 o 
   6   2  16      138.87      126.71     13.54 o 
   7   2  16       57.84       70.73      7.78 o 
   8   2  16       11.67       13.81      9.42 o 
   9   2  16       15.74       44.35     15.83 o 
 -12   3  16        6.31        2.39      9.30 o 
 -11   3  16       67.27       89.08     13.82 o 
 -10   3  16        1.24       -2.59      6.22 o 
  -9   3  16       17.59       10.18      6.42 o 
  -8   3  16        0.09       -4.53      5.66 o 
  -7   3  16       42.37       45.75      4.86 o 
  -6   3  16       49.38       43.93      4.75 o 
  -5   3  16      233.99      220.71      6.44 o 
  -4   3  16        0.00       -1.67      2.32 o 
  -3   3  16      389.36      395.69      7.99 o 
  -2   3  16      138.07      129.61      5.89 o 
  -1   3  16      183.60      186.16      7.75 o 
   0   3  16      129.59      107.88     11.48 o 
   1   3  16      106.00      102.17      7.83 o 
   2   3  16      304.85      277.96     12.23 o 
   3   3  16      334.78      262.46     16.03 o 
   4   3  16      109.81      102.65      8.05 o 
   5   3  16      106.96      108.17      8.84 o 
   6   3  16      219.73      233.32     11.29 o 
   7   3  16       47.25       60.74      7.26 o 
   8   3  16      103.96      101.36     13.65 o 
   9   3  16        3.26       12.12      9.73 o 
 -11   4  16       43.23       41.12     11.13 o 
 -10   4  16      148.78      140.67     12.26 o 
  -9   4  16       55.96       65.81      9.07 o 
  -8   4  16       93.20       89.85      9.23 o 
  -7   4  16      297.87      298.33     11.04 o 
  -6   4  16      128.52      132.39      7.22 o 
  -5   4  16       19.08       16.30      3.02 o 
  -4   4  16       33.64       27.21      3.44 o 
  -3   4  16        0.03       -1.32      2.60 o 
  -2   4  16        0.23       -0.81      2.99 o 
  -1   4  16      429.51      404.84     11.84 o 
   0   4  16       34.84       46.11      5.67 o 
   1   4  16      496.83      501.54     11.38 o 
   2   4  16      368.19      374.08     10.51 o 
   3   4  16      210.89      178.95     12.86 o 
   4   4  16       68.40       49.63      6.42 o 
   5   4  16        0.09        4.32      4.00 o 
   6   4  16       35.84       19.75      9.14 o 
   7   4  16       58.55       57.14      7.15 o 
   8   4  16       54.15       57.59      9.62 o 
 -11   5  16      185.23      170.26     34.84 o 
 -10   5  16        3.19       -3.21     10.56 o 
  -9   5  16      131.66      134.93     11.86 o 
  -8   5  16        3.19        5.26      5.85 o 
  -7   5  16      122.40      122.25      9.92 o 
  -6   5  16        0.10       -2.23      4.53 o 
  -5   5  16      126.73      119.05      6.87 o 
  -4   5  16      133.92      117.29      6.09 o 
  -3   5  16      128.81      123.14      5.72 o 
  -2   5  16        1.29        9.49      3.68 o 
  -1   5  16      263.05      254.22      8.66 o 
   0   5  16        3.15        3.84      3.19 o 
   1   5  16      268.55      199.94      8.36 o 
   2   5  16       29.88       29.50      4.48 o 
   3   5  16       35.70       30.34      8.03 o 
   4   5  16       49.66       43.25      6.09 o 
   5   5  16        0.56        1.55      3.87 o 
   6   5  16        4.15        6.01      4.87 o 
   7   5  16       14.71       21.90      7.97 o 
   8   5  16        0.15       -7.37      7.37 o 
 -10   6  16      342.31      321.61     33.96 o 
  -9   6  16        4.09       -8.63      8.63 o 
  -8   6  16        8.21        2.40      5.64 o 
  -7   6  16      222.87      211.99     12.33 o 
  -6   6  16      245.76      239.96     12.31 o 
  -5   6  16      301.77      325.88     10.05 o 
  -4   6  16        2.59        1.41      3.49 o 
  -3   6  16        7.62        7.41      3.86 o 
  -2   6  16      374.88      327.29     11.08 o 
  -1   6  16        7.05        7.08      3.84 o 
   0   6  16        0.46        5.49      3.78 o 
   1   6  16      809.27      728.20     14.87 o 
   2   6  16      145.34      149.08     10.23 o 
   3   6  16       50.37       35.35      5.31 o 
   4   6  16      130.90      122.00      8.98 o 
   5   6  16        0.76        3.13      4.70 o 
   6   6  16       10.75        8.82      5.42 o 
   7   6  16       28.99       43.63     10.55 o 
 -10   7  16        5.57       -1.58     15.83 o 
  -9   7  16        5.59       -0.34     10.13 o 
  -8   7  16        5.65        5.97      6.96 o 
  -7   7  16      106.36      104.78     10.51 o 
  -6   7  16      225.93      222.86     13.63 o 
  -5   7  16        0.00        2.72      4.68 o 
  -4   7  16       44.69       42.27      4.92 o 
  -3   7  16        5.76       -0.04      3.86 o 
  -2   7  16        7.54       -1.78      3.92 o 
  -1   7  16       15.11       22.38      5.07 o 
   0   7  16       11.31        6.90      4.54 o 
   1   7  16      149.98      152.13      9.01 o 
   2   7  16      593.07      594.05     14.12 o 
   3   7  16        3.07        2.03      4.11 o 
   4   7  16       89.72       97.43      8.51 o 
   5   7  16        7.91        4.54      5.05 o 
   6   7  16        2.61       -0.92      6.81 o 
   7   7  16        1.28        0.19      6.98 o 
  -9   8  16        0.96       20.95     17.95 o 
  -8   8  16        1.27        1.20      7.25 o 
  -7   8  16      148.09      162.90     12.71 o 
  -6   8  16      527.86      502.54     18.02 o 
  -5   8  16      309.54      328.44     14.89 o 
  -4   8  16        8.46       -0.57      5.68 o 
  -3   8  16       35.70       48.22      9.27 o 
  -2   8  16        2.23       13.67      4.57 o 
  -1   8  16       79.64       80.34      8.12 o 
   0   8  16       16.19       14.49      5.04 o 
   1   8  16       14.46       23.35      5.14 o 
   2   8  16      411.01      399.41     12.18 o 
   3   8  16       43.62       50.37      6.22 o 
   4   8  16      168.08      164.85      9.39 o 
   5   8  16       13.14       17.74      7.45 o 
   6   8  16        1.47        2.09     10.32 o 
  -8   9  16        5.03        6.46      9.68 o 
  -7   9  16      278.90      277.52     19.32 o 
  -6   9  16       58.79       51.69      9.11 o 
  -5   9  16       73.41       51.50     18.24 o 
  -4   9  16        1.05       -5.47      5.47 o 
  -3   9  16       10.38       -1.89      5.36 o 
  -2   9  16       47.13       49.53      7.92 o 
  -1   9  16       59.38       43.95      6.50 o 
   0   9  16       38.89       31.94      6.83 o 
   1   9  16        0.27        4.96      4.64 o 
   2   9  16       68.26       64.68      8.65 o 
   3   9  16       27.93       31.82      5.86 o 
   4   9  16       37.17       30.75      5.82 o 
   5   9  16       98.52       94.48      9.41 o 
  -7  10  16       71.71       77.52     22.44 o 
  -6  10  16      285.75      326.49     20.68 o 
  -5  10  16        0.89       12.80      9.92 o 
  -4  10  16       34.87       29.63     24.17 o 
  -3  10  16      343.28      356.14     32.53 o 
  -2  10  16       17.60       12.24     12.61 o 
  -1  10  16        0.72       -1.83      5.81 o 
   0  10  16        0.01        4.42      9.21 o 
   1  10  16        0.95       -3.30      5.49 o 
   2  10  16      204.07      214.87     14.77 o 
   3  10  16       66.13       63.55      7.21 o 
   4  10  16        9.69       25.26      7.02 o 
  -5  11  16        0.01        3.51      8.69 o 
  -4  11  16       29.89       40.42     12.96 o 
  -3  11  16      107.47      104.49     13.29 o 
  -2  11  16        5.36        5.76      6.20 o 
  -1  11  16       26.63       36.82      8.29 o 
   0  11  16       45.28       53.15      8.40 o 
   1  11  16        1.87        8.58      6.27 o 
   2  11  16       18.62       13.21      6.14 o 
 -12   1  17        2.35        3.81      9.98 o 
 -11   1  17       74.66       88.60     28.04 o 
 -10   1  17      121.40      127.65     10.39 o 
  -9   1  17      505.38      511.59     15.84 o 
  -8   1  17      232.61      247.45     12.87 o 
  -7   1  17       81.15       82.06      7.75 o 
  -6   1  17        7.96        6.69      4.34 o 
  -5   1  17      115.15      134.05      5.91 o 
  -4   1  17       17.55       14.41      4.02 o 
  -3   1  17       47.23       56.05      4.37 o 
  -2   1  17     2986.69     3009.95     32.05 o 
  -1   1  17      118.32      135.53     10.34 o 
   0   1  17       56.17       80.62     13.49 o 
   1   1  17      156.09      129.57      7.57 o 
   2   1  17        0.90       -2.04      3.95 o 
   3   1  17       47.80       56.34      6.02 o 
   4   1  17      346.81      357.44     13.64 o 
   5   1  17      309.57      313.72     13.29 o 
   6   1  17      121.60      134.90     10.81 o 
   7   1  17        6.31       15.87      5.96 o 
   8   1  17        1.33       -2.99     18.85 o 
 -12   2  17        1.92       13.97     10.49 o 
 -11   2  17       63.38       44.29     11.63 o 
 -10   2  17       79.67       86.89     10.65 o 
  -9   2  17      293.04      295.89     14.57 o 
  -8   2  17      181.01      190.18     14.64 o 
  -7   2  17      162.02      150.78     10.81 o 
  -6   2  17       53.20       59.13      5.18 o 
  -5   2  17      272.32      272.92      9.71 o 
  -4   2  17       40.75       44.10      4.17 o 
  -3   2  17      162.18      178.29      6.45 o 
  -2   2  17      227.52      225.96      7.90 o 
  -1   2  17       80.57       82.40      6.85 o 
   0   2  17      677.62      679.46     19.57 o 
   1   2  17      188.76      187.13     18.65 o 
   2   2  17       62.91       52.78      7.02 o 
   3   2  17      168.63      151.51     10.22 o 
   4   2  17       71.99       73.60      8.10 o 
   5   2  17        4.28       -0.76      6.14 o 
   6   2  17       24.93       32.03      6.41 o 
   7   2  17       10.22        9.33      5.97 o 
   8   2  17        2.45        8.81      9.13 o 
 -11   3  17        9.27       -6.74      8.88 o 
 -10   3  17       10.43       -6.42      6.42 o 
  -9   3  17        7.21        5.24      6.48 o 
  -8   3  17      272.50      284.14     13.78 o 
  -7   3  17       71.31       72.61      5.93 o 
  -6   3  17      252.30      262.90      8.85 o 
  -5   3  17        5.09        7.18      2.95 o 
  -4   3  17       18.21       16.30      3.60 o 
  -3   3  17      192.22      186.26      6.57 o 
  -2   3  17       15.71       21.32      3.81 o 
  -1   3  17      147.10      139.87     10.62 o 
   0   3  17      719.89      710.80     17.02 o 
   1   3  17      541.39      490.66     17.92 o 
   2   3  17       66.02       45.76      6.84 o 
   3   3  17       18.99       14.55      7.69 o 
   4   3  17       87.27       81.35      7.40 o 
   5   3  17      210.96      209.87     10.73 o 
   6   3  17       47.77       62.70      7.45 o 
   7   3  17       15.73       16.75      5.83 o 
   8   3  17       60.08       76.46     12.91 o 
 -11   4  17       69.89       67.66     13.29 o 
 -10   4  17       38.82       27.51      8.29 o 
  -9   4  17       30.67       16.54      7.13 o 
  -8   4  17       12.15        4.26      6.23 o 
  -7   4  17       32.80       34.82      5.57 o 
  -6   4  17        4.34        6.19      4.02 o 
  -5   4  17        8.08       10.55      3.30 o 
  -4   4  17       27.68       30.14      3.84 o 
  -3   4  17      386.24      389.00     10.28 o 
  -2   4  17       13.92       10.91      3.43 o 
  -1   4  17       87.12       81.22      7.39 o 
   0   4  17       28.39       39.21      5.43 o 
   1   4  17        8.39        6.49      3.94 o 
   2   4  17      212.44      176.97      9.75 o 
   3   4  17       38.87       26.39      5.62 o 
   4   4  17       34.48       36.10      5.21 o 
   5   4  17       14.17       18.93      4.73 o 
   6   4  17        0.57       -4.04      4.04 o 
   7   4  17        4.08        2.57      4.90 o 
   8   4  17       17.43       10.66      7.90 o 
 -11   5  17       39.54       35.70     11.43 o 
 -10   5  17      316.84      312.52     16.41 o 
  -9   5  17       84.31       80.34     14.11 o 
  -8   5  17        7.93       -4.82      8.09 o 
  -7   5  17      266.36      260.52     12.82 o 
  -6   5  17      231.36      234.40     10.05 o 
  -5   5  17       46.54       49.99      5.56 o 
  -4   5  17      119.96      126.40      6.44 o 
  -3   5  17      102.84       91.93      5.89 o 
  -2   5  17       20.17       21.93      5.14 o 
  -1   5  17      514.72      488.51     11.71 o 
   0   5  17        0.01       -1.19      5.77 o 
   1   5  17      487.47      459.89     11.55 o 
   2   5  17       98.90      112.07     11.07 o 
   3   5  17       81.14       84.34      7.75 o 
   4   5  17       65.73       69.13      7.30 o 
   5   5  17       23.78       22.63      5.08 o 
   6   5  17        2.18        7.77      8.16 o 
   7   5  17       53.03       43.21      7.03 o 
 -10   6  17       19.62       23.31     16.52 o 
  -9   6  17        2.27        1.83     10.29 o 
  -8   6  17        0.71        4.46      8.67 o 
  -7   6  17       49.39       50.76      7.89 o 
  -6   6  17       44.60       39.28      7.41 o 
  -5   6  17        5.92        5.13      3.84 o 
  -4   6  17        7.42        1.22      4.84 o 
  -3   6  17       32.02       36.04      5.16 o 
  -2   6  17        8.32       10.70      4.29 o 
  -1   6  17      462.96      428.37     12.86 o 
   0   6  17       13.89       18.26      6.42 o 
   1   6  17       53.97       60.30      5.48 o 
   2   6  17       19.15       11.11      4.45 o 
   3   6  17       30.02       24.24      6.70 o 
   4   6  17        6.18       11.77      5.31 o 
   5   6  17      341.95      368.06     22.47 o 
   6   6  17       37.99       34.36      6.91 o 
   7   6  17       76.42       77.34     10.80 o 
  -9   7  17        1.46       -9.21      9.21 o 
  -8   7  17       77.69       88.01     12.59 o 
  -7   7  17       65.14       56.12      8.56 o 
  -6   7  17        9.32        9.68      6.21 o 
  -5   7  17      105.24       95.06      9.64 o 
  -4   7  17        8.53       -2.29      3.83 o 
  -3   7  17       53.86       67.48      6.78 o 
  -2   7  17       29.55       37.40      5.97 o 
  -1   7  17       81.42       70.53      7.09 o 
   0   7  17        3.60        6.73      4.52 o 
   1   7  17       31.21       28.02      5.42 o 
   2   7  17      532.17      530.84     13.74 o 
   3   7  17       30.93       34.96      5.47 o 
   4   7  17        1.56       11.93      5.44 o 
   5   7  17       10.76       20.24      6.16 o 
   6   7  17       78.03       80.90      8.68 o 
  -9   8  17       70.87       54.43     20.67 o 
  -8   8  17      537.95      548.38     19.83 o 
  -7   8  17      115.29       93.80     10.45 o 
  -6   8  17      370.13      378.91     16.05 o 
  -5   8  17       25.68       44.03     10.20 o 
  -4   8  17        5.99       -5.44      5.44 o 
  -3   8  17       12.12        5.07      4.40 o 
  -2   8  17       33.63       36.51      7.92 o 
  -1   8  17      111.29      102.50      8.42 o 
   0   8  17      403.42      407.13     13.73 o 
   1   8  17      264.88      225.83     10.09 o 
   2   8  17      184.59      212.11     11.69 o 
   3   8  17        5.50       10.67      6.35 o 
   4   8  17       11.05       13.89      5.04 o 
   5   8  17      102.19      114.64     14.03 o 
   6   8  17       14.14       19.28      9.83 o 
  -8   9  17       53.00       42.42     10.65 o 
  -7   9  17      443.29      439.70     18.21 o 
  -6   9  17        6.50        5.97      7.92 o 
  -5   9  17        2.15        3.95      7.65 o 
  -4   9  17       96.89      112.08     14.11 o 
  -3   9  17       24.06       23.01      6.70 o 
  -2   9  17      275.83      280.35     15.52 o 
  -1   9  17       98.22       77.06      8.03 o 
   0   9  17       10.15        9.32      5.07 o 
   1   9  17      374.81      349.93     15.87 o 
   2   9  17        2.44        1.46      4.54 o 
   3   9  17       58.92       47.92      9.52 o 
   4   9  17       38.75       47.04      6.45 o 
   5   9  17       11.86       23.60      8.36 o 
  -6  10  17        4.03        0.37     14.73 o 
  -5  10  17       23.08       27.16     12.17 o 
  -4  10  17       21.82       23.99      8.69 o 
  -3  10  17       28.22       18.68      8.74 o 
  -2  10  17        0.09       -8.92      8.92 o 
  -1  10  17      113.96      142.35     12.44 o 
   0  10  17       12.80       10.54      7.88 o 
   1  10  17        2.68       -3.49      5.50 o 
   2  10  17       74.53       62.82      9.29 o 
   3  10  17        9.62       13.94      5.47 o 
  -4  11  17       73.90       72.80     16.18 o 
  -3  11  17       14.18       16.62      8.36 o 
  -2  11  17      136.44      141.90     12.69 o 
  -1  11  17      109.51      132.34     12.62 o 
   0  11  17        5.30       12.42      6.66 o 
   1  11  17       31.11       18.95      7.62 o 
 -11   0  18       39.11       41.56     16.51 o 
 -10   0  18      396.91      381.82     29.20 o 
  -9   0  18      773.55      805.22     27.94 o 
  -8   0  18      173.14      196.07     15.61 o 
  -7   0  18        7.47       19.35      7.93 o 
  -6   0  18       52.45       57.91      6.72 o 
  -5   0  18      187.61      178.30      9.57 o 
  -4   0  18     1489.71     1509.94     53.56 o 
  -3   0  18       17.75        8.82      4.45 o 
  -2   0  18      186.95      211.37     19.88 o 
  -1   0  18     6166.42     6221.05    124.72 o 
   0   0  18     1020.47      980.26     35.18 o 
   1   0  18      508.94      497.81     18.74 o 
   2   0  18       33.76       47.54      8.70 o 
   3   0  18      283.78      275.47     17.18 o 
   4   0  18        0.50       -5.82      5.82 o 
   5   0  18       58.81       83.82     18.26 o 
   6   0  18       43.81       34.39     14.36 o 
   7   0  18      107.96      133.40     20.53 o 
 -11   1  18       22.65       10.79      9.51 o 
 -10   1  18       92.29       75.11      8.90 o 
  -9   1  18       10.44       21.49      6.48 o 
  -8   1  18      110.09      118.28      9.20 o 
  -7   1  18       19.49       14.31      6.65 o 
  -6   1  18      170.52      164.64      7.33 o 
  -5   1  18        4.33       -0.76      2.80 o 
  -4   1  18       52.34       50.58      4.30 o 
  -3   1  18        4.67       15.45      3.50 o 
  -2   1  18        2.54       11.27      3.84 o 
  -1   1  18      186.85      230.13     20.38 o 
   0   1  18      553.91      575.46     27.50 o 
   1   1  18      101.12       88.01      6.79 o 
   2   1  18       16.40       15.76      4.95 o 
   3   1  18      194.09      180.72     11.21 o 
   4   1  18      192.44      209.23     13.72 o 
   5   1  18       24.45       25.57      9.55 o 
   6   1  18       14.97       17.05      6.79 o 
   7   1  18       39.69       46.90      7.27 o 
   8   1  18       54.09       88.71     40.33 o 
 -11   2  18        9.94        7.48      9.38 o 
 -10   2  18       30.82       30.85      8.58 o 
  -9   2  18       81.87       68.62      9.78 o 
  -8   2  18       69.27       63.60      8.85 o 
  -7   2  18      117.43       99.00      9.71 o 
  -6   2  18      184.57      175.04      7.96 o 
  -5   2  18       27.57       30.41      5.47 o 
  -4   2  18       75.97       79.89      5.19 o 
  -3   2  18       34.13       39.83      4.43 o 
  -2   2  18      187.39      208.15      7.70 o 
  -1   2  18       15.40       21.15      6.49 o 
   0   2  18      915.44      921.63     34.86 o 
   1   2  18       79.59       74.16     21.73 o 
   2   2  18      502.50      495.29     15.89 o 
   3   2  18      232.40      210.36     12.19 o 
   4   2  18       57.54       45.11      7.45 o 
   5   2  18      196.17      186.06     12.12 o 
   6   2  18       90.45       93.01      8.44 o 
   7   2  18       34.04       41.98      7.33 o 
   8   2  18      361.09      373.99     30.00 o 
 -11   3  18       30.22       19.30     14.21 o 
 -10   3  18       39.35       30.65      8.64 o 
  -9   3  18       67.85       59.79      9.01 o 
  -8   3  18        4.31        6.63      6.37 o 
  -7   3  18       28.64       24.51      5.49 o 
  -6   3  18       10.09        3.40      3.52 o 
  -5   3  18       14.38       16.92      4.25 o 
  -4   3  18       45.42       49.11      5.94 o 
  -3   3  18        1.10       10.41      3.90 o 
  -2   3  18      202.62      193.64      8.52 o 
  -1   3  18       68.49       69.45      6.87 o 
   0   3  18      271.51      245.91     13.95 o 
   1   3  18       10.24       15.66      6.63 o 
   2   3  18       36.08       43.88      8.49 o 
   3   3  18       18.29        9.50      4.90 o 
   4   3  18       24.57       18.61      5.61 o 
   5   3  18        1.88        0.53      5.44 o 
   6   3  18        6.00       11.64      4.88 o 
   7   3  18        0.70       -1.44      8.48 o 
   8   3  18       96.43      125.24     15.29 o 
 -11   4  18       56.06       53.02     12.36 o 
 -10   4  18       31.85       21.10      8.55 o 
  -9   4  18       69.95       69.12      9.68 o 
  -8   4  18       12.15        3.63      6.49 o 
  -7   4  18      133.26      153.93      9.11 o 
  -6   4  18      119.68      119.24      8.11 o 
  -5   4  18      133.40      123.02      6.37 o 
  -4   4  18      133.50      130.58      7.28 o 
  -3   4  18       24.04       33.22      4.59 o 
  -2   4  18       80.49       75.48      7.34 o 
  -1   4  18       24.02       27.85      6.23 o 
   0   4  18      174.27      174.36     18.13 o 
   1   4  18      189.82      151.53     13.03 o 
   2   4  18      180.13      157.44      9.56 o 
   3   4  18       28.70       26.28      5.62 o 
   4   4  18        5.13        5.68      4.11 o 
   5   4  18       20.21       26.64      5.29 o 
   6   4  18        7.02        4.72      8.33 o 
   7   4  18       14.84       12.27      6.92 o 
 -10   5  18        0.95       -3.92     14.98 o 
  -9   5  18        0.44        0.34      9.28 o 
  -8   5  18       59.93       62.52     11.74 o 
  -7   5  18        7.61       14.91      6.19 o 
  -6   5  18       25.32       22.09      5.22 o 
  -5   5  18       34.70       29.28      8.98 o 
  -4   5  18      196.70      177.04      8.88 o 
  -3   5  18      312.26      324.98     11.46 o 
  -2   5  18       48.59       42.26      4.85 o 
  -1   5  18        5.45        4.37      3.38 o 
   0   5  18      190.57      169.41      8.21 o 
   1   5  18       34.03       18.92      5.48 o 
   2   5  18       33.10       31.02      7.75 o 
   3   5  18       71.41       85.09      7.92 o 
   4   5  18       49.01       39.90      6.54 o 
   5   5  18       82.11      101.31      7.66 o 
   6   5  18      111.27      107.47      9.23 o 
   7   5  18       13.16       13.61      8.02 o 
 -10   6  18       77.93       79.05     21.79 o 
  -9   6  18        1.33        1.41      9.96 o 
  -8   6  18        5.73        1.84      9.65 o 
  -7   6  18      156.48      187.07     13.83 o 
  -6   6  18        7.97        1.11      5.46 o 
  -5   6  18       14.61        9.61      4.65 o 
  -4   6  18      104.12       97.58     11.23 o 
  -3   6  18       13.57        1.25      3.74 o 
  -2   6  18      458.56      432.21     16.66 o 
  -1   6  18        0.92        2.56      3.97 o 
   0   6  18        2.38        3.03      4.16 o 
   1   6  18       10.35       10.95      4.33 o 
   2   6  18       56.77       63.51      6.21 o 
   3   6  18      158.37      168.57     12.16 o 
   4   6  18        6.50        8.16      5.04 o 
   5   6  18       77.03       94.22      7.61 o 
   6   6  18       74.26       84.88      8.82 o 
  -9   7  18        0.45        4.71     16.31 o 
  -8   7  18       96.50      109.26     12.11 o 
  -7   7  18        7.70       -1.57      7.49 o 
  -6   7  18      228.68      205.67     16.84 o 
  -5   7  18       30.59       35.77      9.30 o 
  -4   7  18        4.65        2.70      4.62 o 
  -3   7  18        3.43       -3.25      3.88 o 
  -2   7  18       32.61       46.11      6.41 o 
  -1   7  18        0.01        6.24      4.31 o 
   0   7  18       16.29       11.66      5.52 o 
   1   7  18        1.42        4.22      5.49 o 
   2   7  18      192.08      161.08      9.31 o 
   3   7  18       39.20       23.76      6.05 o 
   4   7  18        1.91       -2.73      5.18 o 
   5   7  18        0.31       11.88      5.66 o 
   6   7  18       38.59       43.93      8.74 o 
  -8   8  18       53.75       44.17      8.56 o 
  -7   8  18       11.80       15.62      8.44 o 
  -6   8  18       38.57       41.25     10.53 o 
  -5   8  18        0.79        8.58      7.13 o 
  -4   8  18       44.30       43.64      9.58 o 
  -3   8  18       35.41       33.24      6.17 o 
  -2   8  18       84.96       74.37      7.76 o 
  -1   8  18       21.26       18.45      5.54 o 
   0   8  18        5.59        5.64      4.73 o 
   1   8  18       80.07       55.07      6.71 o 
   2   8  18      250.95      259.17     12.66 o 
   3   8  18       25.04       22.34      5.60 o 
   4   8  18       12.98       13.65      5.86 o 
   5   8  18        1.23        4.54      6.24 o 
  -7   9  18       23.70       65.90     15.32 o 
  -6   9  18       18.53       22.29      9.48 o 
  -5   9  18       13.40        6.50      8.01 o 
  -4   9  18       34.95       37.24     11.22 o 
  -3   9  18       24.09       37.39      7.79 o 
  -2   9  18       29.98       39.02     12.76 o 
  -1   9  18       21.37       11.88      5.31 o 
   0   9  18      134.22      118.17      8.73 o 
   1   9  18      107.72      114.60      8.64 o 
   2   9  18       53.01       39.18      7.39 o 
   3   9  18      105.60      124.44      9.08 o 
   4   9  18        6.86        6.25      5.88 o 
  -6  10  18      116.07      100.64     14.73 o 
  -5  10  18       15.73       29.56     11.95 o 
  -4  10  18       11.32       25.00     11.61 o 
  -3  10  18        0.12        0.95      7.01 o 
  -2  10  18        6.23        2.65      6.53 o 
  -1  10  18      229.91      260.58     18.66 o 
   0  10  18        1.83       -0.81      7.18 o 
   1  10  18       24.83       18.33      6.01 o 
   2  10  18      169.26      158.19     11.33 o 
  -3  11  18        4.08       22.74      9.88 o 
  -2  11  18      206.40      237.03     24.47 o 
  -1  11  18      134.28      169.02     15.80 o 
   0  11  18       12.24       -7.39     14.20 o 
 -11   1  19      244.60      207.58     19.52 o 
 -10   1  19        9.66        5.10      7.45 o 
  -9   1  19       22.86       12.57      7.12 o 
  -8   1  19        8.56        7.55      6.68 o 
  -7   1  19        0.66       -5.44      5.44 o 
  -6   1  19        1.81        0.60      3.62 o 
  -5   1  19      714.04      740.80     14.19 o 
  -4   1  19       79.80       99.76      5.88 o 
  -3   1  19     1742.31     1756.67     25.55 o 
  -2   1  19      647.85      634.98     17.29 o 
  -1   1  19      519.13      542.50     27.68 o 
   0   1  19      104.10       89.93     10.49 o 
   1   1  19      109.01      117.58     19.22 o 
   2   1  19       35.70       38.14      7.23 o 
   3   1  19       19.58       26.27      6.53 o 
   4   1  19        0.43       -5.14      5.14 o 
   5   1  19        3.31        3.75      7.00 o 
   6   1  19      194.02      240.20     14.22 o 
   7   1  19       26.24       37.48      8.63 o 
   8   1  19        2.76        6.05     13.49 o 
 -11   2  19       17.65       28.46     20.63 o 
 -10   2  19       10.40       10.63      7.60 o 
  -9   2  19       16.19       10.86      7.43 o 
  -8   2  19        0.19       -1.45      6.05 o 
  -7   2  19       62.20       57.05      8.28 o 
  -6   2  19      112.37      117.14      7.11 o 
  -5   2  19       53.16       66.45      6.55 o 
  -4   2  19       36.16       46.31      4.48 o 
  -3   2  19        7.28       15.44      6.12 o 
  -2   2  19       64.67       92.76     19.75 o 
  -1   2  19        8.07        9.30      5.87 o 
   0   2  19      303.15      292.10     21.69 o 
   1   2  19       30.89       19.64      7.85 o 
   2   2  19      145.52      131.50     22.59 o 
   3   2  19        0.83        4.37      5.58 o 
   4   2  19       41.95       56.45      7.93 o 
   5   2  19        8.80       19.40      6.64 o 
   6   2  19        4.56       12.18      6.01 o 
   7   2  19       24.77       42.43      7.30 o 
 -11   3  19       91.06       93.36     14.95 o 
 -10   3  19       11.30        5.90      7.65 o 
  -9   3  19        1.13       -6.27      6.27 o 
  -8   3  19       26.28       33.97      7.89 o 
  -7   3  19       50.73       47.08      6.25 o 
  -6   3  19        4.35       -1.20      4.38 o 
  -5   3  19       35.12       38.42      5.56 o 
  -4   3  19        2.81        3.21      4.95 o 
  -3   3  19      284.68      308.93     11.70 o 
  -2   3  19      256.22      251.00     10.64 o 
  -1   3  19       24.07       25.41      6.97 o 
   0   3  19       13.37       13.71      6.12 o 
   1   3  19      222.18      201.87     11.49 o 
   2   3  19       66.74       74.73      8.43 o 
   3   3  19       66.81       55.23      6.60 o 
   4   3  19       15.24       10.64      4.47 o 
   5   3  19       94.89      128.26      8.28 o 
   6   3  19       61.77       77.91      7.23 o 
   7   3  19        9.19       10.68      9.91 o 
 -10   4  19       97.25       91.80     14.14 o 
  -9   4  19        4.18       -0.63     13.28 o 
  -8   4  19        3.01        5.74     21.91 o 
  -7   4  19       30.49       30.68      5.57 o 
  -6   4  19       21.56       18.38      4.96 o 
  -5   4  19      231.07      244.90      8.94 o 
  -4   4  19       96.98       97.39      7.69 o 
  -3   4  19       22.88       45.07     11.48 o 
  -2   4  19        0.76       14.81      9.62 o 
  -1   4  19      214.34      214.25     21.38 o 
   0   4  19        6.27        6.96      7.41 o 
   1   4  19       15.03        9.95      4.98 o 
   2   4  19        0.59       -4.16      4.16 o 
   3   4  19       81.98       87.34      8.41 o 
   4   4  19      183.58      173.10      9.59 o 
   5   4  19       87.23      101.63      7.85 o 
   6   4  19        4.88        3.44      4.77 o 
   7   4  19       27.49       40.91      7.06 o 
 -10   5  19        0.32       -6.99     13.36 o 
  -9   5  19       32.71       29.05     11.31 o 
  -8   5  19        0.07       -8.27      8.27 o 
  -7   5  19       19.29       12.04      6.00 o 
  -6   5  19        9.43        8.61      4.84 o 
  -5   5  19        0.23       -3.96      3.96 o 
  -4   5  19      154.93      149.28      8.13 o 
  -3   5  19       22.95       18.82      4.83 o 
  -2   5  19       57.73       62.46      6.54 o 
  -1   5  19       45.94       59.45     10.30 o 
   0   5  19       30.07       28.73      5.29 o 
   1   5  19       61.24       42.30      7.35 o 
   2   5  19       31.62       31.96      6.27 o 
   3   5  19        6.11        1.14      4.78 o 
   4   5  19       44.65       49.87      6.19 o 
   5   5  19       78.39       85.70      7.42 o 
   6   5  19      246.38      316.37     13.23 o 
  -9   6  19      256.85      265.31     20.86 o 
  -8   6  19      119.39      107.57     14.37 o 
  -7   6  19        3.43        3.82      5.78 o 
  -6   6  19       65.52       74.94     12.31 o 
  -5   6  19       10.52       14.19      5.14 o 
  -4   6  19      107.19       90.91      7.05 o 
  -3   6  19      264.40      234.24     12.01 o 
  -2   6  19      232.22      224.95     10.69 o 
  -1   6  19       78.02       97.44      8.01 o 
   0   6  19       44.17       50.14      6.43 o 
   1   6  19       10.68        6.48      4.18 o 
   2   6  19        0.71        1.96      4.87 o 
   3   6  19        0.26       -1.38      4.70 o 
   4   6  19       20.30       31.03      6.46 o 
   5   6  19        5.38       10.61      5.22 o 
   6   6  19       72.44       92.89      9.21 o 
  -9   7  19       98.48       46.23     20.42 o 
  -8   7  19       11.94        4.54     17.69 o 
  -7   7  19       65.52       47.67     10.36 o 
  -6   7  19       87.51       95.46     17.24 o 
  -5   7  19       42.68       40.81     10.36 o 
  -4   7  19        0.19       -1.07      4.52 o 
  -3   7  19       53.09       66.70      7.40 o 
  -2   7  19       48.35       61.79      7.08 o 
  -1   7  19        2.30        4.62      4.32 o 
   0   7  19       74.94       59.66      7.12 o 
   1   7  19      127.00      114.36      8.20 o 
   2   7  19      203.04      178.27     13.80 o 
   3   7  19       21.43       20.63      6.33 o 
   4   7  19        0.51        5.62      5.48 o 
   5   7  19       43.94       46.57      7.51 o 
  -8   8  19       82.31       79.84     21.97 o 
  -7   8  19      165.18      155.85     16.55 o 
  -6   8  19       14.89       16.09      8.33 o 
  -5   8  19       98.37      108.90     14.12 o 
  -4   8  19        0.15       13.03      7.39 o 
  -3   8  19       29.58       16.15      5.61 o 
  -2   8  19       33.45       41.87      7.44 o 
  -1   8  19       17.23       16.77      5.55 o 
   0   8  19       16.77       17.10      5.76 o 
   1   8  19      379.47      357.46     12.33 o 
   2   8  19      159.63      179.63     11.53 o 
   3   8  19       21.65       20.82      6.74 o 
   4   8  19       73.11       86.34      9.07 o 
  -7   9  19       86.41       94.85     13.97 o 
  -6   9  19        0.16       -1.41     14.06 o 
  -5   9  19      104.38      117.19     18.58 o 
  -4   9  19       27.73       24.79     10.21 o 
  -3   9  19       28.66       33.90      8.23 o 
  -2   9  19       79.99       91.59      8.61 o 
  -1   9  19       85.99       91.21     10.58 o 
   0   9  19      274.10      280.63     12.93 o 
   1   9  19       33.48       29.13      6.34 o 
   2   9  19       14.24       12.30      5.23 o 
   3   9  19       50.76       42.21      6.74 o 
  -5  10  19        2.23       19.92     10.36 o 
  -4  10  19       18.90       23.74     11.93 o 
  -3  10  19       31.32       64.41     11.42 o 
  -2  10  19       18.17       25.52      7.77 o 
  -1  10  19        0.36       -2.81      6.23 o 
   0  10  19       15.38       22.69      6.97 o 
   1  10  19       16.64       20.54      6.00 o 
 -11   0  20       23.06        6.51     13.91 o 
 -10   0  20       26.80       37.34     11.47 o 
  -9   0  20      941.29      931.90     31.04 o 
  -8   0  20      159.54      134.55     16.32 o 
  -7   0  20      123.55      123.12     12.90 o 
  -6   0  20      176.31      200.60     12.65 o 
  -5   0  20      339.92      336.45     15.58 o 
  -4   0  20     1562.85     1572.38     34.00 o 
  -3   0  20      216.65      250.63     22.76 o 
  -2   0  20       16.27        0.98      9.39 o 
  -1   0  20       96.92       90.52     14.07 o 
   0   0  20      475.57      459.67     26.90 o 
   1   0  20       68.82       60.23      9.22 o 
   2   0  20      384.20      412.97     17.96 o 
   3   0  20       45.10       45.71     13.26 o 
   4   0  20      193.61      198.63     22.22 o 
   5   0  20       82.45       53.17     15.37 o 
   6   0  20      139.07      196.49     24.27 o 
   7   0  20      215.78      211.97     25.79 o 
 -11   1  20        8.40       -3.13      9.76 o 
 -10   1  20      292.85      292.38     16.86 o 
  -9   1  20       67.28       49.51      9.11 o 
  -8   1  20       49.44       53.48      8.72 o 
  -7   1  20       27.67       25.89      7.30 o 
  -6   1  20       40.76       43.83      6.57 o 
  -5   1  20      125.14      122.51      6.42 o 
  -4   1  20        0.91       -4.91      5.66 o 
  -3   1  20      132.58      149.15      8.67 o 
  -2   1  20      135.67      126.28     16.11 o 
  -1   1  20      415.28      415.14     24.91 o 
   0   1  20       38.01       40.76      8.35 o 
   1   1  20        4.36       -0.90      5.65 o 
   2   1  20      246.43      269.74     13.30 o 
   3   1  20      136.97      129.70     10.31 o 
   4   1  20       10.82        7.31      5.70 o 
   5   1  20        0.01        3.52      6.47 o 
   6   1  20        0.01       -2.53      8.46 o 
   7   1  20       69.15       99.48     11.03 o 
 -11   2  20       71.90       55.47     12.99 o 
 -10   2  20       15.98       21.05      9.09 o 
  -9   2  20       22.50       16.56      7.83 o 
  -8   2  20        3.40       -2.28      6.43 o 
  -7   2  20       37.90       36.12      7.60 o 
  -6   2  20      331.40      307.19      9.84 o 
  -5   2  20      169.60      168.84      8.19 o 
  -4   2  20        2.13       -4.06      4.06 o 
  -3   2  20      254.18      280.35     12.25 o 
  -2   2  20      243.03      244.36     13.87 o 
  -1   2  20        0.06       -1.24      4.99 o 
   0   2  20      145.33      124.07     17.04 o 
   1   2  20       12.27       15.82      7.04 o 
   2   2  20      232.24      215.60     15.66 o 
   3   2  20      151.74      132.74     10.80 o 
   4   2  20       51.16       59.53      8.29 o 
   5   2  20      103.97      108.75     10.60 o 
   6   2  20       10.38       13.52      6.31 o 
   7   2  20        0.20        6.35      6.38 o 
 -10   3  20       14.53       24.16     10.71 o 
  -9   3  20        5.09        0.90      7.50 o 
  -8   3  20       70.84       53.99      8.70 o 
  -7   3  20        5.08        5.52      5.46 o 
  -6   3  20       64.90       76.84      8.36 o 
  -5   3  20       15.41       13.18      7.68 o 
  -4   3  20       59.55       41.53      6.95 o 
  -3   3  20        2.71       10.52      5.50 o 
  -2   3  20        1.05        4.96      5.44 o 
  -1   3  20        4.05       15.99      7.37 o 
   0   3  20       58.18       55.58      9.09 o 
   1   3  20       16.52       11.50      5.68 o 
   2   3  20       55.50       41.20      7.39 o 
   3   3  20      108.74       95.18      8.11 o 
   4   3  20        7.28       12.50      5.28 o 
   5   3  20       22.30       19.29      5.36 o 
   6   3  20        8.89        5.18      4.96 o 
   7   3  20       14.07       22.48      6.40 o 
 -10   4  20        0.84      -13.07     13.07 o 
  -9   4  20       63.93       58.91     25.37 o 
  -8   4  20      110.39      110.57     17.80 o 
  -7   4  20      106.60      107.42      8.43 o 
  -6   4  20      129.24      137.00     17.54 o 
  -5   4  20       59.88       59.70      5.69 o 
  -4   4  20      237.94      237.59     10.24 o 
  -3   4  20       65.70       67.73      8.35 o 
  -2   4  20        0.01        6.40      5.72 o 
  -1   4  20      145.77      116.35     22.93 o 
   0   4  20       57.89       56.18      9.15 o 
   1   4  20       13.92        8.96      4.92 o 
   2   4  20       45.39       56.53      6.95 o 
   3   4  20       37.58       57.33      6.38 o 
   4   4  20        0.02        3.47      4.37 o 
   5   4  20       17.50       36.45      5.97 o 
   6   4  20      115.65      136.78      9.17 o 
 -10   5  20       33.88       20.51     16.53 o 
  -9   5  20       24.15       15.78     10.84 o 
  -8   5  20       19.59        4.22      9.43 o 
  -7   5  20        7.27       -4.77      4.77 o 
  -6   5  20       49.88       51.09     10.40 o 
  -5   5  20       73.86       62.74      8.33 o 
  -4   5  20        5.94        7.28      3.99 o 
  -3   5  20       13.60        9.05      4.47 o 
  -2   5  20      417.66      390.72     12.52 o 
  -1   5  20      177.59      177.82     10.03 o 
   0   5  20        8.84        6.00      5.32 o 
   1   5  20       22.97       23.91      5.97 o 
   2   5  20       39.64       34.49      6.52 o 
   3   5  20       36.73       47.20      6.91 o 
   4   5  20       45.22       47.35      6.22 o 
   5   5  20        0.00        2.85      5.84 o 
   6   5  20       77.15      100.65     13.93 o 
  -9   6  20        1.56      -14.52     14.52 o 
  -8   6  20       62.25       73.02     13.02 o 
  -7   6  20       38.80       50.90     10.25 o 
  -6   6  20       44.08       37.65      7.81 o 
  -5   6  20       67.98       68.27      7.82 o 
  -4   6  20        0.01       -3.40      3.40 o 
  -3   6  20       57.93       49.93      6.27 o 
  -2   6  20       45.42       50.79      6.66 o 
  -1   6  20       48.35       49.75      6.56 o 
   0   6  20      106.90      123.83      9.00 o 
   1   6  20      305.72      312.83     16.74 o 
   2   6  20       25.69       14.52      5.94 o 
   3   6  20        1.17       -1.26      5.00 o 
   4   6  20        1.70        0.40      5.04 o 
   5   6  20       33.47       53.53      7.81 o 
  -8   7  20       37.19       43.70     20.84 o 
  -7   7  20        4.19        1.11     18.33 o 
  -6   7  20        0.09       -5.90      7.71 o 
  -5   7  20       16.61       19.20      6.46 o 
  -4   7  20        0.48        2.60      5.23 o 
  -3   7  20        8.38        4.27      4.48 o 
  -2   7  20       27.72       22.41      8.21 o 
  -1   7  20        2.35        5.34      5.46 o 
   0   7  20       90.60      113.61      9.08 o 
   1   7  20       38.84       49.57      6.49 o 
   2   7  20       71.31       63.19      9.83 o 
   3   7  20       14.10        7.31      6.12 o 
   4   7  20        3.62        3.01      5.72 o 
   5   7  20        5.35       -1.98      5.53 o 
  -7   8  20       53.49       30.67     21.46 o 
  -6   8  20        6.52        6.06      7.39 o 
  -5   8  20       99.42       84.49     20.80 o 
  -4   8  20        7.15        3.63      5.56 o 
  -3   8  20       36.32       43.72      9.99 o 
  -2   8  20        0.46        7.50      5.16 o 
  -1   8  20        0.10        2.61      5.45 o 
   0   8  20       28.01       16.34      7.95 o 
   1   8  20       23.60        9.69      5.38 o 
   2   8  20       31.78       22.26      9.02 o 
   3   8  20      137.29      136.93     12.53 o 
   4   8  20        0.01        1.70      5.75 o 
  -6   9  20        2.97       -3.83     13.95 o 
  -5   9  20       53.58       46.39     13.87 o 
  -4   9  20       86.04      103.37     13.31 o 
  -3   9  20       80.68       87.24     13.06 o 
  -2   9  20      115.79      142.74     10.54 o 
  -1   9  20       25.41       21.43      6.22 o 
   0   9  20      336.70      331.65     12.56 o 
   1   9  20       20.23        7.52      5.80 o 
   2   9  20      131.26      137.36     14.76 o 
  -3  10  20       48.02       61.00     11.62 o 
  -2  10  20        2.75       13.53      7.28 o 
  -1  10  20        1.96       -1.14      9.25 o 
   0  10  20       16.15       18.04      8.02 o 
 -10   1  21      240.57      248.75     20.83 o 
  -9   1  21       12.03        5.76      8.19 o 
  -8   1  21      117.06      104.17     11.04 o 
  -7   1  21        7.76        7.64      6.76 o 
  -6   1  21      709.62      734.12     16.16 o 
  -5   1  21      412.44      433.03     11.25 o 
  -4   1  21       92.78      103.97      7.92 o 
  -3   1  21      281.04      284.67     12.54 o 
  -2   1  21      198.76      219.69     14.70 o 
  -1   1  21      172.62      152.91     12.79 o 
   0   1  21       22.37       28.17      8.13 o 
   1   1  21        6.37        1.14      5.61 o 
   2   1  21        0.11       -7.88      7.88 o 
   3   1  21       13.74       23.93     12.33 o 
   4   1  21       40.27       50.25     12.57 o 
   5   1  21      162.00      175.77     16.02 o 
   6   1  21       51.50       76.35     29.28 o 
 -10   2  21       14.69        2.06      9.84 o 
  -9   2  21       67.72       76.92     10.68 o 
  -8   2  21       30.08       34.10      8.34 o 
  -7   2  21       60.09       48.16     15.52 o 
  -6   2  21       84.16       97.38      6.92 o 
  -5   2  21       24.96       17.81      5.92 o 
  -4   2  21       44.39       50.80      7.27 o 
  -3   2  21       26.31       28.86      6.30 o 
  -2   2  21        0.00       -1.82      5.41 o 
  -1   2  21       59.96       63.55     19.40 o 
   0   2  21      101.40      117.27     12.12 o 
   1   2  21       61.73       55.04      7.92 o 
   2   2  21        1.87        7.47      5.91 o 
   3   2  21      133.47      127.99     10.70 o 
   4   2  21        3.35        5.42      6.27 o 
   5   2  21       47.33       50.18      8.54 o 
   6   2  21       77.11       85.42      8.96 o 
 -10   3  21       30.80       23.18     10.90 o 
  -9   3  21        5.31       -0.14      9.47 o 
  -8   3  21        4.71        8.54     14.08 o 
  -7   3  21      241.05      247.88     13.10 o 
  -6   3  21        7.32       -5.70      9.34 o 
  -5   3  21       26.96       29.10     12.26 o 
  -4   3  21       39.99       39.81      7.82 o 
  -3   3  21      109.94      126.32     11.08 o 
  -2   3  21       18.30       20.83      7.22 o 
  -1   3  21       46.51       43.19     12.23 o 
   0   3  21        3.53       -4.32      4.32 o 
   1   3  21       72.27       58.50     11.56 o 
   2   3  21      247.83      259.32     12.92 o 
   3   3  21       78.30       70.29      7.49 o 
   4   3  21        0.00        3.99      4.68 o 
   5   3  21       39.57       53.07     11.04 o 
   6   3  21        6.12       15.85      5.24 o 
 -10   4  21        1.81       -7.13     14.62 o 
  -9   4  21        0.42       -1.49      9.26 o 
  -8   4  21        4.18        3.28      9.43 o 
  -7   4  21       41.54       48.47      9.75 o 
  -6   4  21      285.79      302.03     17.70 o 
  -5   4  21        0.69        4.96      4.71 o 
  -4   4  21      552.11      519.94     16.92 o 
  -3   4  21       26.73       31.99      8.03 o 
  -2   4  21       10.04       10.33      6.03 o 
  -1   4  21       16.61       17.41      7.71 o 
   0   4  21        0.20       -1.98      5.47 o 
   1   4  21        0.05       -4.37      4.45 o 
   2   4  21        3.84        5.21      5.13 o 
   3   4  21        0.83        6.31      4.41 o 
   4   4  21      259.99      311.95     13.44 o 
   5   4  21      101.97      108.75      9.36 o 
   6   4  21       20.64       32.28      6.32 o 
  -9   5  21        2.55       -7.28     13.69 o 
  -8   5  21       32.36       34.35     18.22 o 
  -7   5  21       21.42       26.37      6.52 o 
  -6   5  21        2.49       -1.29      5.42 o 
  -5   5  21       14.93       11.13      5.21 o 
  -4   5  21      119.70      134.42      9.84 o 
  -3   5  21        4.20       13.64      5.62 o 
  -2   5  21      454.32      451.91     13.70 o 
  -1   5  21       11.58        7.43      8.74 o 
   0   5  21      106.32       98.27     11.99 o 
   1   5  21      101.23       86.72     12.28 o 
   2   5  21       13.17       18.61      5.98 o 
   3   5  21       16.90       11.50      8.03 o 
   4   5  21      185.31      203.15     11.68 o 
   5   5  21       82.16       95.91      8.28 o 
  -9   6  21       11.96       -4.55     15.32 o 
  -8   6  21      122.68      117.01     23.87 o 
  -7   6  21        0.33       -0.27      8.58 o 
  -6   6  21       11.78       16.34      6.43 o 
  -5   6  21      150.13      151.69     10.32 o 
  -4   6  21       16.40        6.82      4.86 o 
  -3   6  21      173.61      157.95     11.46 o 
  -2   6  21       14.76       17.18      5.31 o 
  -1   6  21       39.14       47.46      6.57 o 
   0   6  21        3.29        1.64      5.53 o 
   1   6  21      141.36      148.80     10.56 o 
   2   6  21        1.15       -0.45      5.03 o 
   3   6  21        0.04       -0.23      5.20 o 
   4   6  21        5.66        9.00      5.03 o 
   5   6  21        3.72        8.03      5.30 o 
  -8   7  21       10.55       26.97     18.89 o 
  -7   7  21      130.72      150.44     23.76 o 
  -6   7  21      118.19      106.53     13.91 o 
  -5   7  21      107.38      106.90     10.93 o 
  -4   7  21       45.24       41.20     12.15 o 
  -3   7  21       31.99       19.31      6.01 o 
  -2   7  21      161.71      151.86     10.35 o 
  -1   7  21      149.01      135.00      9.94 o 
   0   7  21        2.29       10.74      5.37 o 
   1   7  21       69.88       70.60      8.68 o 
   2   7  21       57.01       34.09     12.13 o 
   3   7  21        1.55       -4.88      5.44 o 
   4   7  21        1.80       -3.00      5.23 o 
  -7   8  21       20.03       40.64     10.61 o 
  -6   8  21        1.40       18.81     11.93 o 
  -5   8  21        5.84       18.99     10.60 o 
  -4   8  21      108.34      109.43     10.78 o 
  -3   8  21       29.47       20.08      6.15 o 
  -2   8  21       40.22       33.09      6.70 o 
  -1   8  21      112.32      128.22     10.08 o 
   0   8  21      201.11      208.77     15.59 o 
   1   8  21       78.48       98.49      8.35 o 
   2   8  21       18.60       18.56      8.63 o 
   3   8  21      116.07      110.29     11.35 o 
  -5   9  21        2.23       -5.75      8.06 o 
  -4   9  21       10.27       16.12      8.35 o 
  -3   9  21      481.98      597.62     41.54 o 
  -2   9  21      209.51      210.30     12.39 o 
  -1   9  21       95.31       84.02      9.12 o 
   0   9  21        0.01        6.76      5.36 o 
   1   9  21      786.28      796.56     26.88 o 
 -10   0  22      434.50      484.50     36.44 o 
  -9   0  22       22.61       32.83     15.98 o 
  -8   0  22       46.59       42.89     16.37 o 
  -7   0  22      586.85      707.05     37.47 o 
  -6   0  22       24.04       15.87     13.32 o 
  -5   0  22      534.44      519.94     25.07 o 
  -4   0  22      155.89      155.76     10.69 o 
  -3   0  22       26.42       28.36      8.70 o 
  -2   0  22     1200.04     1102.72     40.82 o 
  -1   0  22     1763.41     1748.63     53.94 o 
   0   0  22        5.39       22.54     11.41 o 
   1   0  22       91.48       74.89     15.09 o 
   2   0  22      465.21      461.05     28.33 o 
   3   0  22      133.16      122.77     18.74 o 
   4   0  22       16.99       34.95     14.53 o 
   5   0  22       90.87      109.27     19.99 o 
   6   0  22      342.31      366.76     29.63 o 
 -10   1  22        5.15       -9.44      9.44 o 
  -9   1  22        4.80       -0.98      9.46 o 
  -8   1  22       51.90       46.28      9.32 o 
  -7   1  22      368.08      386.94     16.29 o 
  -6   1  22       22.51       19.36      5.46 o 
  -5   1  22      182.93      177.08     10.51 o 
  -4   1  22      162.39      158.87     10.07 o 
  -3   1  22      207.05      234.66     12.22 o 
  -2   1  22      202.95      224.61     14.02 o 
  -1   1  22      177.06      170.99     13.88 o 
   0   1  22       26.95       37.89      9.07 o 
   1   1  22      214.25      202.34     16.01 o 
   2   1  22       14.37        6.47      6.38 o 
   3   1  22       27.86       29.20      7.41 o 
   4   1  22       39.20       38.80     17.16 o 
   5   1  22        1.03       -6.32      7.92 o 
   6   1  22      150.28      151.84     16.18 o 
 -10   2  22       38.44       16.87     14.37 o 
  -9   2  22        6.57        4.48      7.87 o 
  -8   2  22        0.09        1.92     10.82 o 
  -7   2  22       93.46       84.02     12.96 o 
  -6   2  22       28.94       32.59      6.43 o 
  -5   2  22      106.65      110.26      9.48 o 
  -4   2  22        0.02       -2.29      4.89 o 
  -3   2  22        9.43        4.51      5.43 o 
  -2   2  22       70.75       88.82     19.17 o 
  -1   2  22       31.22       30.68      7.59 o 
   0   2  22       24.53       19.01      5.91 o 
   1   2  22       41.08       39.49      7.54 o 
   2   2  22       41.81       26.10      7.37 o 
   3   2  22       17.62       14.76      9.22 o 
   4   2  22        6.68       10.03      6.91 o 
   5   2  22      127.33      146.27     12.13 o 
   6   2  22       11.62        3.64      7.06 o 
 -10   3  22        2.84      -14.31     14.31 o 
  -9   3  22       23.61       27.74     11.31 o 
  -8   3  22       60.69       48.14     11.90 o 
  -7   3  22        0.39       -9.31     13.31 o 
  -6   3  22        1.46       -2.97     10.07 o 
  -5   3  22        6.49        7.26      5.41 o 
  -4   3  22      115.30      137.44     10.72 o 
  -3   3  22      103.07       87.77     10.50 o 
  -2   3  22        5.56       14.00     11.78 o 
  -1   3  22       26.23       29.39     18.08 o 
   0   3  22       33.25       39.35     11.99 o 
   1   3  22        3.13        4.40      6.52 o 
   2   3  22        0.03       -1.04      4.67 o 
   3   3  22      219.10      197.72     11.26 o 
   4   3  22       34.38       44.65      6.34 o 
   5   3  22       68.74       58.21      7.07 o 
  -9   4  22        3.80       -6.01     18.48 o 
  -8   4  22       16.21        3.92     15.88 o 
  -7   4  22      237.43      258.71     16.98 o 
  -6   4  22       45.00       43.98      9.46 o 
  -5   4  22        3.42        9.56      5.62 o 
  -4   4  22        4.63        2.33      5.59 o 
  -3   4  22       48.27       53.51      8.81 o 
  -2   4  22       59.76       76.80     10.21 o 
  -1   4  22        6.96       11.34      6.73 o 
   0   4  22      287.82      318.92     17.50 o 
   1   4  22      271.33      249.55     14.62 o 
   2   4  22       99.23       83.69     11.33 o 
   3   4  22       96.23      115.40      8.46 o 
   4   4  22       29.68       33.48      6.89 o 
   5   4  22      142.16      200.07     13.70 o 
  -9   5  22        4.30       -7.16     15.78 o 
  -8   5  22      142.47      162.13     26.77 o 
  -7   5  22       32.80       32.63      9.78 o 
  -6   5  22      196.83      169.66     12.58 o 
  -5   5  22        2.75       -2.94      7.60 o 
  -4   5  22       16.45       17.07      4.80 o 
  -3   5  22        3.26        0.45      5.08 o 
  -2   5  22        0.11        3.10      5.37 o 
  -1   5  22        4.57        3.06      6.14 o 
   0   5  22       36.54       27.53      8.29 o 
   1   5  22        3.17        5.29      5.38 o 
   2   5  22        6.80       11.36      5.74 o 
   3   5  22        4.30        1.84      4.48 o 
   4   5  22       45.20       48.18      6.76 o 
   5   5  22       16.31       17.72      5.64 o 
  -8   6  22       65.04       77.69     22.17 o 
  -7   6  22      222.96      219.43     18.35 o 
  -6   6  22        4.69       -4.86      6.24 o 
  -5   6  22        3.93       27.00      7.16 o 
  -4   6  22        1.23        2.46      4.58 o 
  -3   6  22       17.76       24.77      5.58 o 
  -2   6  22       16.60       12.67      7.60 o 
  -1   6  22        3.51       -5.01      5.01 o 
   0   6  22       34.39       19.46      8.07 o 
   1   6  22       83.37       73.51      8.53 o 
   2   6  22       22.28       11.94      6.01 o 
   3   6  22        3.39        1.97      5.84 o 
   4   6  22       20.53       19.00      5.66 o 
  -7   7  22       31.34       35.01      9.85 o 
  -6   7  22        6.12       -3.10     17.87 o 
  -5   7  22       19.33       20.31      7.06 o 
  -4   7  22       60.52       61.07      8.74 o 
  -3   7  22       83.71       98.97     11.30 o 
  -2   7  22        1.85        5.72      4.96 o 
  -1   7  22        6.12       -1.45      4.76 o 
   0   7  22       17.16        8.52      6.55 o 
   1   7  22       14.49        2.36      5.77 o 
   2   7  22       15.54        9.18      7.42 o 
   3   7  22       15.03       14.98      6.37 o 
  -6   8  22       21.11       25.98     11.14 o 
  -5   8  22       46.59       53.07     13.92 o 
  -4   8  22      112.95      125.33     11.64 o 
  -3   8  22        0.37        0.85      5.22 o 
  -2   8  22        1.92       -2.01      4.91 o 
  -1   8  22       25.05       25.31      6.53 o 
   0   8  22       51.46       48.42      8.00 o 
   1   8  22        3.51        1.07      6.01 o 
   2   8  22       76.13       77.50     18.88 o 
  -3   9  22       14.83       16.98     10.89 o 
  -2   9  22      133.80      145.21     12.15 o 
  -1   9  22       14.05        8.85      6.12 o 
  -9   1  23      193.75      208.98     15.32 o 
  -8   1  23       64.56       61.49     10.28 o 
  -7   1  23       33.18       26.18     16.64 o 
  -6   1  23      140.10      152.12      9.58 o 
  -5   1  23      169.14      172.21     11.09 o 
  -4   1  23       10.52       10.24      5.31 o 
  -3   1  23      923.99      959.85     34.83 o 
  -2   1  23      242.14      257.89     12.64 o 
  -1   1  23       93.64       92.62     11.39 o 
   0   1  23        7.54       16.36     14.60 o 
   1   1  23        0.07        7.22      6.44 o 
   2   1  23       55.00       53.44     11.64 o 
   3   1  23      417.53      462.91     21.89 o 
   4   1  23       64.28       54.06     11.24 o 
   5   1  23       25.44       31.25     10.21 o 
  -9   2  23      211.79      219.23     18.39 o 
  -8   2  23        4.37        3.12     14.97 o 
  -7   2  23        1.06        5.37     15.04 o 
  -6   2  23      355.70      369.85     18.59 o 
  -5   2  23        0.32       -1.09      7.37 o 
  -4   2  23       45.60       52.43      7.65 o 
  -3   2  23       27.59       14.62     12.50 o 
  -2   2  23      239.35      246.54     15.08 o 
  -1   2  23      101.89       93.86     17.11 o 
   0   2  23       44.64       60.71      8.32 o 
   1   2  23       48.81       55.43      7.25 o 
   2   2  23        3.36       -4.54      6.07 o 
   3   2  23        1.06        2.25      6.51 o 
   4   2  23        3.35        7.20      8.20 o 
   5   2  23        2.84       16.44      9.82 o 
  -9   3  23       11.18       -4.87     15.53 o 
  -8   3  23       66.82       86.76     22.37 o 
  -7   3  23       12.64       -7.63     14.27 o 
  -6   3  23       52.19       51.73     12.09 o 
  -5   3  23       34.48       28.92      7.18 o 
  -4   3  23        0.07        4.44      5.68 o 
  -3   3  23       13.99       12.37      9.28 o 
  -2   3  23       22.43       24.04      7.83 o 
  -1   3  23        0.00       -0.47      5.92 o 
   0   3  23      141.09      124.91     12.97 o 
   1   3  23        1.82       -2.90      4.88 o 
   2   3  23        1.59       -0.18      4.90 o 
   3   3  23        4.92       23.83      6.01 o 
   4   3  23       68.50       57.95      6.96 o 
   5   3  23      136.03      165.09     10.18 o 
  -9   4  23        7.38        4.98     15.96 o 
  -8   4  23       51.84       33.51     18.91 o 
  -7   4  23       10.29        9.58     19.46 o 
  -6   4  23       11.61       12.95      7.81 o 
  -5   4  23       23.10       21.47      5.96 o 
  -4   4  23       41.70       38.90      7.85 o 
  -3   4  23       32.55       39.01      8.72 o 
  -2   4  23       19.01       14.75      7.18 o 
  -1   4  23       77.91      108.67     12.92 o 
   0   4  23        3.09       14.86      7.14 o 
   1   4  23      303.67      308.50     13.19 o 
   2   4  23       52.76       75.05      9.69 o 
   3   4  23        3.93        3.23      4.71 o 
   4   4  23        3.89        8.16      5.25 o 
  -8   5  23      187.34      210.32     29.57 o 
  -7   5  23       62.45       78.01     12.40 o 
  -6   5  23       11.89        3.88      7.96 o 
  -5   5  23       97.99       94.82     10.17 o 
  -4   5  23        0.48       -6.33      6.38 o 
  -3   5  23       31.19       43.38      7.64 o 
  -2   5  23      143.06      136.24     11.44 o 
  -1   5  23       13.80       16.30      8.88 o 
   0   5  23      358.46      341.89     18.06 o 
   1   5  23      161.20      192.97     14.27 o 
   2   5  23      156.94      183.11     20.52 o 
   3   5  23      116.66      109.63      8.55 o 
   4   5  23      166.13      206.45     11.04 o 
  -7   6  23       66.95       43.87     10.61 o 
  -6   6  23        9.90        7.72      8.48 o 
  -5   6  23       16.57       29.45      7.51 o 
  -4   6  23       53.86       54.37      8.08 o 
  -3   6  23       63.30       67.93      7.66 o 
  -2   6  23       63.44       51.59      8.66 o 
  -1   6  23       95.51      106.70     10.74 o 
   0   6  23       38.66       45.63      8.52 o 
   1   6  23       62.03       64.61      8.36 o 
   2   6  23        7.22       -0.64      5.93 o 
   3   6  23       34.50       28.74      7.28 o 
  -6   7  23       19.55       16.50      8.33 o 
  -5   7  23       33.84       33.31     12.86 o 
  -4   7  23        7.95        4.30      5.96 o 
  -3   7  23        2.89       11.07      5.74 o 
  -2   7  23       40.23       56.11      7.69 o 
  -1   7  23       76.75      100.20     13.24 o 
   0   7  23       44.76       50.00      8.40 o 
   1   7  23       53.90       59.33      8.58 o 
   2   7  23       20.11       -3.77      5.94 o 
  -4   8  23      107.41      143.08     12.42 o 
  -3   8  23       74.97       84.89      9.05 o 
  -2   8  23      321.89      360.96     14.40 o 
  -1   8  23       14.85        6.76      7.45 o 
   0   8  23       10.46       11.80      6.91 o 
  -9   0  24       27.87       27.01     17.18 o 
  -8   0  24      316.46      307.61     31.74 o 
  -7   0  24      328.29      346.28     30.92 o 
  -6   0  24      190.65      180.08     15.06 o 
  -5   0  24       23.46       18.43      6.30 o 
  -4   0  24       78.02       76.00      8.49 o 
  -3   0  24      169.61      192.93     14.82 o 
  -2   0  24       43.45       34.03     13.11 o 
  -1   0  24       48.93       56.25     14.48 o 
   0   0  24        8.62       12.51     11.54 o 
   1   0  24      214.82      266.44     25.97 o 
   2   0  24       23.97       31.15     13.61 o 
   3   0  24       25.09        2.38     12.12 o 
   4   0  24      144.38      180.07     23.93 o 
   5   0  24       24.36       31.30     15.28 o 
  -9   1  24       21.07        0.25     10.24 o 
  -8   1  24      124.04      121.21     15.86 o 
  -7   1  24        1.05       -6.22      9.55 o 
  -6   1  24        4.20        5.11      6.01 o 
  -5   1  24        2.09       -0.50      4.23 o 
  -4   1  24       18.01       19.64      6.56 o 
  -3   1  24        4.37        5.71      5.28 o 
  -2   1  24      257.80      247.84     13.57 o 
  -1   1  24       78.92       86.49     11.35 o 
   0   1  24        0.24       -6.44      8.49 o 
   1   1  24      102.37       91.24     12.18 o 
   2   1  24       42.74       39.68      9.94 o 
   3   1  24       74.07       66.05     13.62 o 
   4   1  24        8.30        7.77      9.49 o 
  -9   2  24        0.00       20.60     17.37 o 
  -8   2  24       10.10       -4.60     14.56 o 
  -7   2  24        0.22      -12.18     12.18 o 
  -6   2  24      301.51      319.24     23.05 o 
  -5   2  24        7.61        9.12      5.92 o 
  -4   2  24      286.99      273.27     13.91 o 
  -3   2  24      428.07      428.06     29.24 o 
  -2   2  24       98.11      120.07     12.58 o 
  -1   2  24       72.70       81.34      9.01 o 
   0   2  24       81.85       76.00      8.04 o 
   1   2  24        0.88       -4.84      4.84 o 
   2   2  24      244.10      287.21     15.15 o 
   3   2  24        8.27        9.74      7.97 o 
   4   2  24      120.05      145.70     15.52 o 
  -8   3  24       81.37       75.75     21.37 o 
  -7   3  24       61.60       44.04     19.65 o 
  -6   3  24       24.19       18.85      8.64 o 
  -5   3  24        2.69        6.86      7.01 o 
  -4   3  24       57.89       57.46      8.37 o 
  -3   3  24        0.65       -0.02      5.96 o 
  -2   3  24        0.63       -0.38     10.51 o 
  -1   3  24       18.81       23.41      8.31 o 
   0   3  24        2.58        1.80      6.57 o 
   1   3  24        0.30        2.25      5.43 o 
   2   3  24        0.27       -3.80      5.08 o 
   3   3  24        4.22        5.42      5.53 o 
   4   3  24       11.42       17.32      5.45 o 
  -8   4  24       21.74       18.46     18.06 o 
  -7   4  24      123.11       91.20     21.44 o 
  -6   4  24      145.81      171.07     19.22 o 
  -5   4  24       15.70       16.92      5.47 o 
  -4   4  24        4.38       -2.77      7.50 o 
  -3   4  24      150.86      176.46     15.03 o 
  -2   4  24       24.41       28.66      8.37 o 
  -1   4  24        0.01       10.67      7.01 o 
   0   4  24       13.28       30.05      8.31 o 
   1   4  24      120.64      123.71     10.52 o 
   2   4  24      241.42      265.47     13.38 o 
   3   4  24        3.46       12.94      7.57 o 
   4   4  24        5.02       10.43      5.42 o 
  -7   5  24       42.71       20.09      9.59 o 
  -6   5  24       19.31       13.65      8.89 o 
  -5   5  24        3.92       11.19      8.95 o 
  -4   5  24        1.21       -2.72      5.72 o 
  -3   5  24        0.33        0.87      5.81 o 
  -2   5  24       81.30       82.34      9.66 o 
  -1   5  24      216.09      248.55     15.18 o 
   0   5  24       13.11        2.63     10.88 o 
   1   5  24        0.28       -3.66      5.50 o 
   2   5  24      245.01      249.43     15.77 o 
   3   5  24        0.60        0.40      4.66 o 
  -6   6  24        6.34       -3.53      7.23 o 
  -5   6  24       21.25       12.91      9.30 o 
  -4   6  24        3.29       -0.74      6.10 o 
  -3   6  24        1.52        0.05      6.71 o 
  -2   6  24        4.99       16.85     15.52 o 
  -1   6  24        0.82       -4.09      5.95 o 
   0   6  24       50.47       70.14      8.81 o 
   1   6  24       89.53      104.91      9.96 o 
   2   6  24       16.96       25.37      6.81 o 
  -5   7  24       42.67       44.29      9.09 o 
  -4   7  24       23.72       42.44      7.79 o 
  -3   7  24        0.30       -2.16      5.17 o 
  -2   7  24        3.35       11.29      7.15 o 
  -1   7  24      172.06      205.32     14.53 o 
   0   7  24        0.14       -4.84      6.42 o 
   1   7  24        1.06        1.10      6.29 o 
  -8   1  25       30.76       24.18     17.79 o 
  -7   1  25      131.61       91.80     21.29 o 
  -6   1  25       99.47       92.64     12.86 o 
  -5   1  25       53.02       51.15      6.82 o 
  -4   1  25       66.92       69.67      6.71 o 
  -3   1  25       23.69       24.24      6.47 o 
  -2   1  25       17.64       11.25      6.36 o 
  -1   1  25       31.97       39.59      7.62 o 
   0   1  25      133.39      128.60     19.05 o 
   1   1  25       97.33      115.65     15.80 o 
   2   1  25        8.28       12.67      9.73 o 
   3   1  25        0.18       -1.65      8.91 o 
   4   1  25        1.17       -8.45      8.45 o 
  -8   2  25       24.24        9.42     16.53 o 
  -7   2  25        6.46      -11.33     14.17 o 
  -6   2  25        4.81        0.83      7.53 o 
  -5   2  25        0.81        0.15      5.45 o 
  -4   2  25        5.93        9.08      6.32 o 
  -3   2  25      160.08      176.89     14.81 o 
  -2   2  25       17.65       16.26      7.57 o 
  -1   2  25        1.50       -1.13      5.41 o 
   0   2  25       45.61       54.18      8.59 o 
   1   2  25       43.85       34.60      6.94 o 
   2   2  25       46.91       50.51      8.48 o 
   3   2  25        5.73       13.08      7.12 o 
  -8   3  25        7.65        0.64     16.04 o 
  -7   3  25        2.00        9.07     16.51 o 
  -6   3  25        2.81       -3.34      8.67 o 
  -5   3  25       27.21       21.08      8.21 o 
  -4   3  25      136.39      114.97     16.52 o 
  -3   3  25       62.14       89.08     12.33 o 
  -2   3  25        9.86        5.30     13.15 o 
  -1   3  25       56.14       82.91     11.69 o 
   0   3  25        6.49       -2.10      6.34 o 
   1   3  25       85.64       84.74      8.67 o 
   2   3  25        9.27        6.01      5.68 o 
   3   3  25       33.90       44.39      6.65 o 
  -7   4  25        2.37      -16.12     16.12 o 
  -6   4  25        5.02       -2.16      7.84 o 
  -5   4  25        1.22       11.88      6.55 o 
  -4   4  25        1.21        2.82      6.82 o 
  -3   4  25        4.23        0.18      6.91 o 
  -2   4  25       25.98       31.98      8.99 o 
  -1   4  25       13.41        7.34      7.41 o 
   0   4  25       65.25       64.36     12.37 o 
   1   4  25        2.67        3.23      5.10 o 
   2   4  25        0.98        8.82      5.20 o 
   3   4  25      119.69      146.84     10.06 o 
  -6   5  25        3.14       -7.38      7.38 o 
  -5   5  25       32.35       27.89      8.13 o 
  -4   5  25        2.51       -1.12      6.09 o 
  -3   5  25        4.28        9.05      6.44 o 
  -2   5  25        2.31       -1.03      6.15 o 
  -1   5  25      104.88       98.01     10.97 o 
   0   5  25        6.18        8.84      6.07 o 
   1   5  25       60.47       80.92      9.23 o 
   2   5  25        5.39       -1.85      4.98 o 
  -5   6  25       30.59       30.02     13.08 o 
  -4   6  25       12.32        0.29      6.50 o 
  -3   6  25       52.58       35.92      8.32 o 
  -2   6  25      113.20      137.47     12.54 o 
  -1   6  25       10.69        9.02      6.92 o 
   0   6  25        9.52        6.98      6.67 o 
   1   6  25       36.23       40.21      8.06 o 
  -3   7  25      288.12      341.65     18.11 o 
  -2   7  25        1.69        5.85      8.81 o 
  -8   0  26        2.85      -11.37     14.45 o 
  -7   0  26       23.30       22.00     15.67 o 
  -6   0  26      211.82      194.24     21.32 o 
  -5   0  26        0.32       -7.07     12.58 o 
  -4   0  26      148.91      137.56     13.39 o 
  -3   0  26        0.14       -4.89      5.88 o 
  -2   0  26        1.27       -9.12      9.51 o 
  -1   0  26       10.46      -10.81     11.88 o 
   0   0  26       68.09       36.97     14.85 o 
   1   0  26      376.83      425.50     30.90 o 
   2   0  26        4.34       -3.82     11.37 o 
   3   0  26        4.76       -5.79     13.02 o 
  -7   1  26        0.95      -11.99     11.99 o 
  -6   1  26       18.82       11.68      6.91 o 
  -5   1  26        0.17       -4.19      4.19 o 
  -4   1  26        8.53       -1.61      6.79 o 
  -3   1  26       76.84       88.46      9.53 o 
  -2   1  26        0.03       -5.01      5.01 o 
  -1   1  26        1.14        0.30      6.62 o 
   0   1  26       80.06       92.57     12.95 o 
   1   1  26       36.70       16.58      9.99 o 
   2   1  26       13.23        5.36      9.18 o 
   3   1  26       27.89       23.42     10.30 o 
  -7   2  26       52.61       53.18     19.28 o 
  -6   2  26       17.65       21.06     11.23 o 
  -5   2  26       36.73       40.30      7.99 o 
  -4   2  26        1.98        1.33      8.84 o 
  -3   2  26       66.82       26.26      8.21 o 
  -2   2  26      185.51      175.78     12.64 o 
  -1   2  26        0.90        2.43      5.49 o 
   0   2  26        1.41       -4.01      7.45 o 
   1   2  26       10.50       13.03      6.67 o 
   2   2  26        5.11       11.26     12.19 o 
  -7   3  26       48.87       26.43     19.29 o 
  -6   3  26        0.93        7.89      7.59 o 
  -5   3  26        0.43        0.22      5.80 o 
  -4   3  26       86.99      108.53     12.76 o 
  -3   3  26       66.11       86.11     11.73 o 
  -2   3  26       19.92        9.08      7.11 o 
  -1   3  26      117.70      138.95     11.67 o 
   0   3  26       94.35       98.79      9.31 o 
   1   3  26       73.23       67.25     13.75 o 
   2   3  26        3.22        6.74      7.86 o 
  -6   4  26        1.49       -5.39      7.56 o 
  -5   4  26       74.68       81.82     10.46 o 
  -4   4  26        6.82       11.66      6.10 o 
  -3   4  26       73.81       86.04     12.39 o 
  -2   4  26      162.57      202.38     17.02 o 
  -1   4  26       67.22       49.60     10.89 o 
   0   4  26        7.62        3.55      5.74 o 
   1   4  26        8.26        5.37      5.16 o 
  -5   5  26        0.35        5.92      9.66 o 
  -4   5  26        0.20       -1.39      6.11 o 
  -3   5  26        5.63        2.13      6.47 o 
  -2   5  26        0.63       -1.10      8.35 o 
  -1   5  26       23.13       15.34      8.88 o 
   0   5  26        5.36       11.89      6.33 o 
  -3   6  26       14.21       19.67      7.54 o 
  -2   6  26       78.03       58.31      9.88 o 
  -6   1  27        3.18       -2.05      6.26 o 
  -5   1  27        2.59        2.84      4.56 o 
  -4   1  27       26.58       31.12      5.96 o 
  -3   1  27      100.97      101.65     10.41 o 
  -2   1  27      188.19      199.42     13.67 o 
  -1   1  27        0.06       -0.74      7.96 o 
   0   1  27        9.85        7.89      6.62 o 
   1   1  27        1.23        9.90      9.03 o 
  -6   2  27       43.12       27.68      9.60 o 
  -5   2  27      179.99      181.88     13.44 o 
  -4   2  27      269.30      258.80     17.10 o 
  -3   2  27       41.30       43.85     12.29 o 
  -2   2  27       19.47       16.71      6.87 o 
  -1   2  27        3.55        3.88      6.07 o 
   0   2  27        0.63        5.80      6.52 o 
   1   2  27       26.68       42.12      8.06 o 
  -6   3  27        5.47       -7.50      9.34 o 
  -5   3  27       71.49       82.95     11.67 o 
  -4   3  27      438.05      536.13     22.71 o 
  -3   3  27      202.40      217.65     17.40 o 
  -2   3  27        1.30        2.53     20.41 o 
  -1   3  27       35.67       43.40      8.28 o 
   0   3  27       13.19        0.51      7.59 o 
   1   3  27       70.62       58.98      8.15 o 
  -5   4  27        0.63        4.24      8.75 o 
  -4   4  27        3.97       16.76      6.67 o 
  -3   4  27       14.20       14.03      6.82 o 
  -2   4  27       73.09       90.54     10.17 o 
  -1   4  27       10.44       11.22      7.09 o 
   0   4  27        0.35       -4.76      4.76 o 
  -5   0  28        0.20       -5.76      5.76 o 
  -4   0  28        3.90       -0.79      6.25 o 
  -3   0  28       42.22       48.08      9.91 o 
  -2   0  28      344.06      365.49     41.04 o 
  -1   0  28       15.04       25.27     14.23 o 
   0   0  28        2.23       -9.46     11.59 o 
  -5   1  28       15.67       13.65      8.85 o 
  -4   1  28       24.68       34.79      6.41 o 
  -3   1  28       16.73        9.37      7.54 o 
  -2   1  28       79.38       74.58      9.78 o 
  -1   1  28       16.14        9.67      7.04 o 
   0   1  28       22.73       23.68      7.13 o 
  -5   2  28       22.36       12.91     10.78 o 
  -4   2  28      137.82      111.69     10.82 o 
  -3   2  28       29.61       42.45      8.19 o 
  -2   2  28       43.21       68.43      9.47 o 
  -1   2  28        1.02       -6.04      6.04 o 
  -3   3  28        8.66       21.87      8.92 o 
  -2   3  28        0.18        1.33      5.98 o 
                                                 
